# Supplementary material for: Elucidating the assembly of gas vesicles by systematic protein-protein interaction analysis
Source: EMBO J. 2024 Sep 3;43(19):4156–72. doi: 10.1038/s44318-024-00178-2 (PMC11445434; doi:10.1038/s44318-024-00178-2)
Supplement: Supplementary file 3 — Table EV2 [file 44318_2024_178_MOESM3_ESM.xlsx]

## Sheet: Sheet1
Large Bit Plasmid I	Small Bit Plasmid II	Knockout Plasmid III	Colonies above	Table EV2. List of data on colony counting. The table lists the three plasmids utilized for transformation for all bacterial agar plates on which colony counting was performed. The counts were binned as no colonies, more than 1 colony (labeled “1”), more than 10 colonies (“10”), and more than 100 colonies (“100”). The counts are used as an approximation of the proteotoxic burden of the protein ca…
F-Lg	J-Sm	ΔFJ	1
F-Lg	K-Sm	ΔFK	0
L-Lg	F-Sm	ΔFL	0
F-Lg	S-Sm	ΔFS	0
F-Lg	U-Sm	ΔFU	1
T-Lg	G-Sm	ΔGT	10
U-Lg	G-Sm	ΔGU	0
U-Lg	J-Sm	ΔJU	100
T-Lg	K-Sm	ΔKT	100
U-Lg	K-Sm	ΔKU	10
J-Lg	L-Sm	ΔLJ	0
L-Lg	K-Sm	ΔLK	0
T-Lg	L-Sm	ΔLT	10
L-Lg	U-Sm	ΔLU	1
N-Lg	U-Sm	ΔNU	0
J-Lg	S-Sm	ΔSJ	0
T-Lg	S-Sm	ΔST	10
U-Lg	S-Sm	ΔSU	10
L-Lg	A2-Sm	ΔBL	1
L-Lg	FKBP12-Sm	ΔALL	1
Lg-A2	L-Sm	ΔBL	1
A2-Lg	T-Sm	ΔBT	1
Lg-F	G-Sm	ΔFG	1
Lg-F	L-Sm	ΔFL	1
G-Lg	T-Sm	ΔGT	10
J-Lg	T-Sm	ΔJT	0
K-Lg	T-Sm	ΔKT	0
L-Lg	T-Sm	ΔLT	1
N-Lg	T-Sm	ΔNT	0
G-Lg	R-Sm	ΔRG	10
R-Lg	T-Sm	ΔRT	1
J-Lg	S-Sm	ΔSJ	1
S-Lg	T-Sm	ΔST	1
U-Lg	S-Sm	ΔSU	1
U-Lg	T-Sm	ΔTU	0
K-Lg	S-Sm	ΔSK	0
FRB-Lg	F-Sm	ΔALL	0
FRB-Lg	FKBP12-Sm	ΔALL	10
L-Lg	FKBP12-Sm	ΔALL	10
Lg-F	T-Sm	ΔFT	1
G-Lg	G-Sm	ΔG	1
L-Lg	G-Sm	ΔGL	1
U-Lg	G-Sm	ΔGU	1
J-Lg	J-Sm	ΔJ	1
J-Lg	T-Sm	ΔJT	0
U-Lg	J-Sm	ΔJU	1
K-Lg	K-Sm	ΔK	0
K-Lg	J-Sm	ΔKJ	0
U-Lg	K-Sm	ΔKU	1
L-Lg	J-Sm	ΔLJ	10
L-Lg	K-Sm	ΔLK	1
L-Lg	S-Sm	ΔLS	1
J-Lg	N-Sm	ΔNJ	1
FRB-Lg	FKBP12-Sm	ΔALL	1
FRB-Lg	Sm-R	ΔALL	10
Lg-R	FKBP12-Sm	ΔALL	10
Lg-A2	Sm-F	ΔBF	1
Lg-K	Sm-A2	ΔBK	10
Lg-N	Sm-A2	ΔBN	10
Lg-R	Sm-A2	ΔBR	10
Lg-A2	Sm-U	ΔBU	1
Lg-U	Sm-A2	ΔBU	10
J-Lg	J-Sm	ΔJ	1
Lg-N	Sm-F	ΔNF	1
Lg-G	Sm-N	ΔNG	10
Lg-N	Sm-G	ΔNG	1
Lg-F	Sm-R	ΔRF	1
Lg-R	Sm-S	ΔRS	100
Lg-R	Sm-T	ΔRT	10
Lg-R	Sm-U	ΔRU	1
U-Lg	U-Sm	ΔU	1
Lg-F	Sm-G	ΔFG	10
Lg-F	Sm-J	ΔFJ	10
Lg-F	Sm-K	ΔFK	1
Lg-L	Sm-F	ΔFL	10
Lg-F	Sm-S	ΔFS	1
Lg-F	Sm-T	ΔFT	10
Lg-F	Sm-U	ΔFU	1
Lg-G	Sm-K	ΔGK	1
Lg-G	Sm-L	ΔGL	1
Lg-G	Sm-T	ΔGT	10
Lg-G	Sm-U	ΔGU	1
Lg-F	Sm-N	ΔNF	1
Lg-R	Sm-S	ΔRS	100
Lg-S	Sm-R	ΔRS	1
FRB-Lg	FKBP12-Sm	ΔALL	100
FRB-Lg	Sm-T	ΔALL	1
Lg-A2	Sm-U	ΔBU	1
Lg-F	Sm-F	ΔFG	100
Lg-F	Sm-L	ΔFL	10
Lg-G	Sm-G	ΔG	1
Lg-G	Sm-J	ΔGJ	100
Lg-L	Sm-G	ΔGL	1
Lg-J	Sm-T	ΔJT	1
Lg-K	Sm-K	ΔK	1
Lg-J	Sm-K	ΔKJ	1
Lg-K	Sm-J	ΔKJ	10
Lg-K	Sm-T	ΔKT	10
Lg-K	Sm-U	ΔKU	1
Lg-U	Sm-K	ΔKU	1
K-Lg	R-Sm	ΔRK	10
Lg-K	Sm-R	ΔRK	1
Lg-R	Sm-K	ΔRK	10
R-Lg	K-Sm	ΔRK	10
Lg-S	Sm-S	ΔS	10
Lg-J	Sm-S	ΔSJ	10
Lg-S	Sm-J	ΔSJ	10
Lg-S	Sm-T	ΔST	1
Lg-U	Sm-S	ΔSU	1
FRB-Lg	F-Sm	ΔALL	1
FRB-Lg	FKBP12-Sm	ΔALL	1
Lg-K	FKBP12-Sm	ΔALL	1
Lg-N	A2-Sm	ΔB	1
A2-Lg	Sm-F	ΔBF	1
A2-Lg	Sm-K	ΔBK	1
Lg-K	A2-Sm	ΔBK	1
Lg-K	Sm-A2	ΔBK	1
A2-Lg	N-Sm	ΔBN	10
N-Lg	Sm-A2	ΔBN	10
A2-Lg	Sm-U	ΔBU	1
A2-Lg	U-Sm	ΔBU	1
Lg-U	A2-Sm	ΔBU	10
U-Lg	Sm-A2	ΔBU	1
FRB-Lg	FKBP12-Sm	ΔALL	1
FRB-Lg	Sm-R	ΔALL	1
Lg-F	FKBP12-Sm	ΔALL	10
G-Lg	A2-Sm	ΔBFG	10
Lg-F	A2-Sm	ΔBFG	1
Lg-F	G-Sm	ΔBFG	1
J-Lg	A2-Sm	ΔBLJ	0
L-Lg	A2-Sm	ΔBLJ	1
L-Lg	J-Sm	ΔBLJ	1
K-Lg	A2-Sm	ΔBLK	0
L-Lg	A2-Sm	ΔBLK	1
L-Lg	K-Sm	ΔBLK	1
L-Lg	A2-Sm	ΔBLS	1
L-Lg	S-Sm	ΔBLS	1
S-Lg	A2-Sm	ΔBLS	1
G-Lg	A2-Sm	ΔBRG	1
G-Lg	R-Sm	ΔBRG	0
Lg-A2	Sm-R	ΔBRG	0
L-Lg	A2-Sm	ΔBRL	0
L-Lg	R-Sm	ΔBRL	1
Lg-A2	Sm-R	ΔBRL	1
Lg-A2	Sm-R	ΔBRS	1
S-Lg	A2-Sm	ΔBRS	1
S-Lg	R-Sm	ΔBRS	0
FRB-Lg	FKBP12-Sm	ΔALL	1
FRB-Lg	FKBP12-Sm	ΔALL	100
FRB-Lg	S-Sm	ΔALL	10
N-Lg	FKBP12-Sm	ΔALL	0
J-Lg	A2-Sm	ΔBLJ	0
Lg-A2	Sm-R	ΔBRG	0
L-Lg	A2-Sm	ΔBRL	1
K-Lg	A2-Sm	ΔBSK	10
S-Lg	A2-Sm	ΔBSK	1
S-Lg	K-Sm	ΔBSK	10
S-Lg	A2-Sm	ΔBSU	10
U-Lg	A2-Sm	ΔBSU	10
U-Lg	S-Sm	ΔBSU	10
L-Lg	J-Sm	ΔLSJ	0
L-Lg	S-Sm	ΔLSJ	10
Lg-S	Sm-J	ΔLSJ	10
L-Lg	K-Sm	ΔLSK	10
L-Lg	S-Sm	ΔLSK	1
S-Lg	K-Sm	ΔLSK	10
J-Lg	R-Sm	ΔRLJ	0
L-Lg	J-Sm	ΔRLJ	1
L-Lg	R-Sm	ΔRLJ	10
L-Lg	R-Sm	ΔRLS	0
L-Lg	S-Sm	ΔRLS	10
S-Lg	R-Sm	ΔRLS	10
N-Lg	S-Sm	ΔRNS	10
N-Lg	Sm-R	ΔRNS	10
S-Lg	R-Sm	ΔRNS	10
FRB-Lg	FKBP12-Sm	ΔALL	10
FRB-Lg	N-Sm	ΔALL	10
J-Lg	A2-Sm	ΔBLJ	0
A2-Lg	Sm-T	ΔBT	0
A2-Lg	Sm-U	ΔBU	0
G-Lg	F-Sm	ΔFG	1
K-Lg	F-SM	ΔFK	1
L-Lg	F-Sm	ΔFL	0
S-Lg	F-Sm	ΔFS	1
N-Lg	F-Sm	ΔNF	10
G-Lg	N-Sm	ΔNG	10
G-Lg	N-Sm	ΔNG	1
N-Lg	J-Sm	ΔNJ	10
Lg-N	K-Sm	ΔNK	10
N-Lg	Sm-T	ΔNT	1
N-Lg	Sm-U	ΔNU	0
R-Lg	F-Sm	ΔRF	10
Lg-K	R-Sm	ΔRK	10
J-Lg	R-Sm	ΔRLJ	0
L-Lg	J-Sm	ΔRLJ	10
R-Lg	N-Sm	ΔRN	10
Lg-S	R-Sm	ΔRS	10
R-Lg	Sm-T	ΔRT	10
R-Lg	U-Sm	ΔRU	10
FRB-Lg	FKBP12-Sm	ΔALL	10
FRB-Lg	Sm-T	ΔALL	1
K-Lg	FKBP12-Sm	ΔALL	10
J-Lg	F-Sm	ΔFJ	1
F-Lg	T-Sm	ΔFT	1
U-Lg	F-Sm	ΔFU	0
G-Lg	Sm-G	ΔG	0
G-Lg	Sm-J	ΔGJ	10
Lg-G	K-Sm	ΔGK	10
G-Lg	L-Sm	ΔGL	1
Lg-G	S-Sm	ΔGS	10
G-Lg	Sm-T	ΔGT	10
G-Lg	Sm-U	ΔGU	1
K-Lg	Sm-K	ΔK	10
J-Lg	Sm-K	ΔKJ	1
K-Lg	Sm-T	ΔKT	1
Lg-K	U-Sm	ΔKU	10
Lg-L	L-Sm	ΔL	10
L-Lg	Sm-K	ΔLK	1
Lg-L	Sm-S	ΔLS	10
Lg-L	Sm-T	ΔLT	10
L-Lg	U-Sm	ΔLU	10
Lg-S	S-Sm	ΔS	10
S-Lg	Sm-T	ΔST	10
S-Lg	Sm-U	ΔSU	0
FRB-Lg	FKBP12-Sm	ΔAll	10
FRB-Lg	Sm-S	ΔAll	10
Lg-L	FKBP12-Sm	ΔAll	10
A2-Lg	K-Sm	ΔBK	1
A2-Lg	T-Sm	ΔBT	1
Lg-J	F-Sm	ΔFJ	10
Lg-K	F-Sm	ΔFK	1
Lg-L	F-Sm	ΔFL	10
Lg-S	F-Sm	ΔFS	1
J-Lg	Sm-T	ΔJT	0
J-Lg	Sm-U	ΔJU	0
Lg-N	F-Sm	ΔNF	1
Lg-N	G-Sm	ΔNG	10
N-Lg	Sm-J	ΔNJ	10
N-Lg	Sm-K	ΔNK	10
Lg-N	L-Sm	ΔNL	10
Lg-N	Sm-T	ΔNT	10
Lg-N	U-Sm	ΔNU	10
Lg-R	F-Sm	ΔRF	0
R-Lg	Sm-K	ΔRK	10
R-Lg	Sm-S	ΔRS	10
R-Lg	T-Sm	ΔRT	1
Lg-R	U-Sm	ΔRU	10
Lg-T	Sm-T	ΔTU	1
U-Lg	Sm-T	ΔTU	0
FRB-Lg	FKBP12-Sm	ΔAll	1
FRB-Lg	K-Sm	ΔAll	1
Lg-T	FKBP12-Sm	ΔAll	0
Lg-S	Sm-F	ΔFS	1
S-Lg	Sm-F	ΔFS	10
Lg-K	G-Sm	ΔGK	0
Lg-K	Sm-G	ΔGK	0
G-Lg	Sm-S	ΔGS	1
Lg-K	K-Sm	ΔK	1
K-Lg	Sm-J	ΔKJ	1
Lg-K	J-Sm	ΔKJ	1
K-Lg	Sm-U	ΔKU	1
K-Lg	U-Sm	ΔKU	10
K-Lg	L-Sm	ΔLK	1
Lg-K	L-Sm	ΔLK	1
Lg-L	S-Sm	ΔLS	0
K-Lg	N-Sm	ΔNK	1
S-Lg	Sm-R	ΔRS	1
S-Lg	Sm-S	ΔS	10
Lg-T	S-Sm	ΔST	1
Lg-T	Sm-S	ΔST	1
T-Lg	S-Sm	ΔST	10
T-Lg	Sm-S	ΔST	10
Lg-S	U-Sm	ΔSU	10
U-Lg	Sm-S	ΔSU	1
FRB-Lg	FKBP12-Sm	ΔAll	10
FRB-Lg	Sm-F	ΔAll	10
L-Lg	FKBP12-Sm	ΔAll	1
T-Lg	Sm-A2	ΔBT	10
F-Lg	R-Sm	ΔFR	1
T-Lg	F-Sm	ΔFT	1
U-Lg	F-Sm	ΔFU	1
Lg-J	G-Sm	ΔGJ	1
Lg-G	L-Sm	ΔGL	10
Lg-L	G-Sm	ΔGL	1
T-Lg	G-Sm	ΔGT	1
Lg-T	N-Sm	ΔNF	1
Lg-G	N-Sm	ΔNG	10
N-Lg	Sm-G	ΔNG	1
Lg-J	N-Sm	ΔNJ	1
N-Lg	Sm-L	ΔNL	1
R-Lg	Sm-F	ΔRF	1
K-Lg	Sm-R	ΔRK	10
T-Lg	Sm-R	ΔRT	10
U-Lg	Sm-R	ΔRU	10
FRB-Lg	FKBP12-Sm	ΔAll	100
FRB-Lg	FKBP12-Sm	ΔAll	100
FRB-Lg	Sm-N	ΔAll	100
FRB-Lg	T-Sm	ΔAll	10
G-Lg	FKBP12-Sm	ΔAll	100
J-Lg	FKBP12-Sm	ΔAll	0
K-Lg	J-Sm	ΔAll	1
K-Lg	L-Sm	ΔAll	10
L-Lg	FKBP12-Sm	ΔAll	1
Lg-K	K-Sm	ΔAll	10
S-Lg	Sm-F	ΔAll	100
Lg-T	A2-Sm	ΔBT	1
Lg-T	Sm-A2	ΔBT	0
K-Lg	Sm-F	ΔFK	0
F-Lg	Sm-T	ΔFT	0
Lg-T	F-Sm	ΔFT	0
T-Lg	Sm-F	ΔFT	0
F-Lg	U-Sm	ΔFU	1
Lg-U	F-Sm	ΔFU	1
U-Lg	Sm-F	ΔFU	0
G-Lg	Sm-G	ΔG	0
Lg-G	G-Sm	ΔG	1
G-Lg	J-Sm	ΔGJ	1
G-Lg	Sm-K	ΔGK	10
K-Lg	G-Sm	ΔGK	0
G-Lg	Sm-L	ΔGL	0
L-Lg	Sm-G	ΔGL	0
Lg-G	Sm-S	ΔGS	1
S-Lg	G-Sm	ΔGS	0
S-Lg	G-Sm	ΔGS	0
Lg-G	T-Sm	ΔGT	10
Lg-T	G-Sm	ΔGT	1
T-Lg	Sm-G	ΔGT	100
G-Lg	U-Sm	ΔGU	100
Lg-U	Sm-G	ΔGU	1
U-Lg	Sm-G	ΔGU	0
J-Lg	T-Sm	ΔJT	0
T-Lg	J-Sm	ΔJT	10
Lg-U	J-Sm	ΔJU	10
L-Lg	Sm-L	ΔL	0
L-Lg	Sm-L	ΔL	0
L-Lg	Sm-S	ΔLS	1
S-Lg	L-Sm	ΔLS	10
Lg-L	T-Sm	ΔLT	0
T-Lg	L-Sm	ΔLT	10
U-Lg	L-Sm	ΔLU	0
G-Lg	Sm-N	ΔNG	100
Lg-N	J-Sm	ΔNJ	10
K-Lg	Sm-N	ΔNK	1
Lg-K	N-Sm	ΔNK	100
Lg-N	Sm-K	ΔNK	1
L-Lg	Sm-N	ΔNL	0
Lg-L	N-Sm	ΔNL	1
Lg-N	Sm-L	ΔNL	0
Lg-N	T-Sm	ΔNT	0
Lg-T	Sm-N	ΔNT	0
T-Lg	Sm-N	ΔNT	0
Lg-N	Sm-U	ΔNU	0
U-Lg	N-Sm	ΔNU	10
U-Lg	Sm-N	ΔNU	0
F-Lg	Sm-R	ΔRF	0
Lg-R	K-Sm	ΔRK	1
Lg-R	S-Sm	ΔRS	100
Lg-R	T-Sm	ΔRT	1
Lg-T	R-Sm	ΔRT	0
Lg-T	Sm-R	ΔRT	0
Lg-U	R-Sm	ΔRU	0
R-Lg	Sm-U	ΔRU	0
Lg-T	T-Sm	ΔT	0
T-Lg	Sm-T	ΔT	0
T-Lg	T-Sm	ΔT	1
T-Lg	U-Sm	ΔTU	1
U-Lg	Sm-T	ΔTU	1
F-Lg	FKBP12-Sm	ΔAll	10
FRB-Lg	FKBP12-Sm	ΔAll	100
FRB-Lg	Sm-F	ΔAll	100
F-Lg	A2-Sm	ΔBF	10
F-Lg	F-Sm	ΔF	10
F-Lg	L-Sm	ΔFC	100
F-Lg	K-Sm	ΔFK	100
F-Lg	T-Sm	ΔFT	10
F-Lg	U-Sm	ΔFU	100
G-Lg	Sm-L	ΔGL	0
S-Lg	G-Sm	ΔGS	1
Lg-G	U-Sm	ΔGU	100
J-Lg	Sm-T	ΔJT	100
Lg-J	T-Sm	ΔJT	100
L-Lg	Sm-L	ΔL	0
Lg-L	Sm-L	ΔL	0
L-Lg	Sm-T	ΔLT	100
Lg-L	Sm-N	ΔNL	0
Lg-N	Sm-L	ΔNL	0
Lg-N	T-Sm	ΔNT	10
Lg-N	Sm-U	ΔNU	1
F-Lg	R-Sm	ΔRF	10
Lg-R	Sm-F	ΔRF	0
R-Lg	Sm-U	ΔRU	10
T-Lg	U-Sm	ΔUT	100
FRB-Lg	FKBP12-Sm	ΔAll	10
FRB-Lg	T-Sm	ΔAll	100
Lg-K	FKBP12-Sm	ΔAll	0
T-Lg	Sm-A2	ΔBT	0
Lg-K	Sm-F	ΔFK	1
Lg-T	Sm-F	ΔFT	10
U-Lg	Sm-F	ΔFU	0
K-Lg	G-Sm	ΔGK	10
S-Lg	Sm-G	ΔGS	0
Lg-T	Sm-G	ΔGT	10
U-Lg	Sm-G	ΔGU	0
T-Lg	Sm-J	ΔJT	10
Lg-K	T-Sm	ΔKT	10
T-Lg	Sm-K	ΔKT	1
U-Lg	K-Sm	ΔKU	0
L-Lg	Sm-L	ΔL	0
S-Lg	Sm-L	ΔLS	0
T-Lg	Sm-L	ΔLT	0
U-Lg	Sm-N	ΔNU	0
Lg-U	R-Sm	ΔRU	10
Lg-S	T-Sm	ΔST	1
Lg-U	S-Sm	ΔSU	1
S-Lg	Sm-U	ΔSU	10
Lg-U	T-Sm	ΔTU	1
T-Lg	Sm-U	ΔTU	0
Lg-T	Sm-A2	ΔBT	0
U-Lg	Sm-F	ΔFU	0
G-Lg	Sm-L	ΔGL	0
S-Lg	Sm-G	ΔGS	0
U-Lg	Sm-G	ΔGU	0
L-Lg	Sm-L	ΔL	0
Lg-R	Sm-F	ΔRF	0
Lg-U	Sm-T	ΔTU	0
T-Lg	Sm-U	ΔTU	0
FRB-Lg	FKBP12-Sm	ΔAll	10
FRB-Lg	Sm-F	ΔAll	10
Lg-T	FKBP12-Sm	ΔAll	1
F-Lg	Sm-A2	ΔBF	1
F-Lg	Sm-F	ΔF	10
F-Lg	Sm-L	ΔFL	10
F-Lg	Sm-T	ΔFT	10
F-Lg	Sm-U	ΔFU	1
F-Lg	Sm-U	ΔFU	1
K-Lg	Sm-G	ΔGK	1
Lg-T	J-Sm	ΔJT	10
Lg-T	K-Sm	ΔKT	10
U-Lg	K-Sm	ΔKU	10
S-Lg	Sm-L	ΔLS	10
T-Lg	Sm-L	ΔLT	10
Lg-N	Sm-U	ΔNU	1
Lg-U	N-Sm	ΔNU	100
F-Lg	Sm-R	ΔRF	1
U-Lg	Sm-K	ΔKU	0
Lg-L	Sm-N	ΔNL	0
Lg-R	Sm-F	ΔRF	0
Lg-T	U-Sm	ΔTU	0
FRB-Lg	FKBP12-Sm	ΔAll	100
FRB-Lg	Sm-K	ΔAll	10
Lg-L	FKBP12-Sm	ΔAll	1
Lg-U	Sm-F	ΔFU	10
Lg-T	Sm-K	ΔKT	1
Lg-U	K-Sm	ΔKU	100
Lg-L	Sm-L	ΔL	1
Lg-S	L-Sm	ΔLS	100
Lg-S	Sm-L	ΔLS	100
Lg-T	L-Sm	ΔLT	10
Lg-T	Sm-L	ΔLT	100
Lg-U	Sm-N	ΔNU	10
U-Lg	Sm-N	ΔNU	10
Lg-T	Sm-U	ΔTU	1
K-Lg	Sm-G	ΔAll	0
Lg-L	Sm-G	ΔAll	0
Lg-T	Sm-G	ΔAll	0
FRB-Lg	FKBP12-Sm	ΔAll	10
FRB-Lg	L-Sm	ΔAll	100
G-Lg	F-Sm	ΔAll	100
G-Lg	J-Sm	ΔAll	10
J-Lg	A2-Sm	ΔAll	100
J-Lg	R-Sm	ΔAll	100
K-Lg	FKBP12-Sm	ΔAll	10
K-Lg	Sm-N	ΔAll	10
Lg-A2	Sm-R	ΔAll	100
Lg-F	K-Sm	ΔAll	100
Lg-J	F-Sm	ΔAll	100
Lg-K	J-Sm	ΔAll	100
Lg-N	F-Sm	ΔAll	100
Lg-N	J-Sm	ΔAll	100
Lg-N	Sm-G	ΔAll	10
Lg-S	Sm-J	ΔAll	100
Lg-T	J-Sm	ΔAll	10
Lg-T	N-Sm	ΔAll	100
Lg-T	T-Sm	ΔAll	1
Lg-U	J-Sm	ΔAll	100
S-Lg	Sm-G	ΔAll	10
U-Lg	L-Sm	ΔAll	100
FRB-Lg	F-Sm	ΔAll	100
FRB-Lg	FKBP12-Sm	ΔAll	10
K-Lg	Sm-G	ΔAll	10
L-Lg	F-Sm	ΔAll	10
L-Lg	L-Sm	ΔAll	100
Lg-F	F-Sm	ΔAll	0
Lg-G	G-Sm	ΔAll	100
Lg-K	Sm-R	ΔAll	100
Lg-K	Sm-T	ΔAll	100
Lg-L	Sm-G	ΔAll	0
Lg-L	Sm-T	ΔAll	10
Lg-R	T-Sm	ΔAll	0
Lg-T	FKBP12-Sm	ΔAll	10
Lg-T	Sm-G	ΔAll	10
Lg-U	G-Sm	ΔAll	100
Lg-U	R-Sm	ΔAll	100
S-Lg	R-Sm	ΔAll	100
S-Lg	S-Sm	ΔAll	100
S-Lg	Sm-T	ΔAll	100
T-Lg	F-Sm	ΔAll	100
U-Lg	S-Sm	ΔAll	100
U-Lg	Sm-K	ΔKU	1
Lg-L	Sm-N	ΔNL	1
Lg-R	Sm-F	ΔRF	0
Lg-T	U-Sm	ΔTU	1
FRB-Lg	FKBP12-Sm	ΔAll	10
FRB-Lg	Sm-F	ΔAll	100
Lg-R	Sm-F	ΔAll	1
R-Lg	F-Sm	ΔAll	10
T-Lg	FKBP12-Sm	ΔAll	10
N-Lg	S-Sm	ΔNS	1
N-Lg	Sm-S	ΔNS	10
F-Lg	U-Sm	ΔAll	10
FRB-Lg	FKBP12-Sm	ΔAll	1
FRB-Lg	Sm-F	ΔAll	1
Lg-K	U-Sm	ΔAll	10
Lg-L	FKBP12-Sm	ΔAll	0
Lg-L	FKBP12-Sm	ΔAll	0
Lg-L	S-Sm	ΔAll	1
Lg-N	Sm-U	ΔAll	1
Lg-U	T-Sm	ΔAll	1
N-Lg	Sm-L	ΔAll	1
T-Lg	Sm-A2	ΔAll	10
Lg-R	Sm-F	ΔRF	0
Lg-R	Sm-F	ΔRF	0
Lg-R	Sm-F	ΔRF	1
