# Supplementary material for: Elucidating the assembly of gas vesicles by systematic protein-protein interaction analysis
Source: EMBO J. 2024 Sep 3;43(19):4156–72. doi: 10.1038/s44318-024-00178-2 (PMC11445434; doi:10.1038/s44318-024-00178-2)
Supplement: Supplementary file 6 — Dataset EV1 [file 44318_2024_178_MOESM6_ESM.xlsx]

## Sheet: 1 - With Whole Operon
Interaction	Large Bit	Small Bit	Interaction Strength
			t4	t4 p-value	t24	t24 p-value	t24-t4	t24-t4 p-value	Western Blot?
GvpA2-GvpR	GvpA2-Lg	GvpR-Sm
GvpA2-GvpR	GvpA2-Lg	Sm-GvpR
GvpA2-GvpR	Lg-GvpA2	GvpR-Sm	1.94		0.6		-1.34
GvpA2-GvpR	Lg-GvpA2	Sm-GvpR	-12.55		6.79		19.34*	0.0127249
GvpA2-GvpR	GvpR-Lg	GvpA2-Sm	0.27		1.14		0.87		Yes
GvpA2-GvpR	GvpR-Lg	Sm-GvpA2
GvpA2-GvpR	Lg-GvpR	GvpA2-Sm
GvpA2-GvpR	Lg-GvpR	Sm-GvpA2	-13.63		-1.53		12.1		Yes
GvpA2-GvpN	GvpA2-Lg	GvpN-Sm	-7.37		0.42		7.79
GvpA2-GvpN	GvpA2-Lg	Sm-GvpN	-7.06		-1.16		5.9
GvpA2-GvpN	Lg-GvpA2	GvpN-Sm	0.07		0.44		0.37
GvpA2-GvpN	Lg-GvpA2	Sm-GvpN	-11.82		-1.46		10.36
GvpA2-GvpN	GvpN-Lg	GvpA2-Sm	0.86		0.61		-0.25		Yes
GvpA2-GvpN	GvpN-Lg	Sm-GvpA2	-8.4		-1.18		7.22
GvpA2-GvpN	Lg-GvpN	GvpA2-Sm	-1.71		-0.38		1.33
GvpA2-GvpN	Lg-GvpN	Sm-GvpA2	-14.11		-1.53		12.58		Yes
GvpA2-GvpF	GvpA2-Lg	GvpF-Sm	-6.98		-0.38		6.6
GvpA2-GvpF	GvpA2-Lg	Sm-GvpF	-8.19		-1.16		7.03
GvpA2-GvpF	Lg-GvpA2	GvpF-Sm	0.17		0.47		0.3
GvpA2-GvpF	Lg-GvpA2	Sm-GvpF	-12		-1.51		10.49
GvpA2-GvpF	GvpF-Lg	GvpA2-Sm	1.67		2.4		0.73		Yes
GvpA2-GvpF	GvpF-Lg	Sm-GvpA2	-2.42		-20.8		-18.38
GvpA2-GvpF	Lg-GvpF	GvpA2-Sm	0.93		1.87		0.94		Yes
GvpA2-GvpF	Lg-GvpF	Sm-GvpA2	0.23		-0.08		-0.31
GvpA2-GvpG	GvpA2-Lg	GvpG-Sm
GvpA2-GvpG	GvpA2-Lg	Sm-GvpG
GvpA2-GvpG	Lg-GvpA2	GvpG-Sm	1.9		3.26		1.36
GvpA2-GvpG	Lg-GvpA2	Sm-GvpG
GvpA2-GvpG	GvpG-Lg	GvpA2-Sm	39.35***	0.000614823	97.57***	0.000762392	58.2*	0.0464433	Yes
GvpA2-GvpG	GvpG-Lg	Sm-GvpA2
GvpA2-GvpG	Lg-GvpG	GvpA2-Sm
GvpA2-GvpG	Lg-GvpG	Sm-GvpA2
GvpA2-GvpL	GvpA2-Lg	GvpL-Sm
GvpA2-GvpL	GvpA2-Lg	Sm-GvpL
GvpA2-GvpL	Lg-GvpA2	GvpL-Sm	1.77		11.11		9.34
GvpA2-GvpL	Lg-GvpA2	Sm-GvpL
GvpA2-GvpL	GvpL-Lg	GvpA2-Sm	-1.59		28.93***	0.000364986	30.49***	0.000463459
GvpA2-GvpL	GvpL-Lg	Sm-GvpA2
GvpA2-GvpL	Lg-GvpL	GvpA2-Sm
GvpA2-GvpL	Lg-GvpL	Sm-GvpA2
GvpA2-GvpS	GvpA2-Lg	GvpS-Sm
GvpA2-GvpS	GvpA2-Lg	Sm-GvpS
GvpA2-GvpS	Lg-GvpA2	GvpS-Sm	0.4		0.81		0.41
GvpA2-GvpS	Lg-GvpA2	Sm-GvpS
GvpA2-GvpS	GvpS-Lg	GvpA2-Sm	0.82		5.65**	0.00810649	4.83		Yes
GvpA2-GvpS	GvpS-Lg	Sm-GvpA2
GvpA2-GvpS	Lg-GvpS	GvpA2-Sm
GvpA2-GvpS	Lg-GvpS	Sm-GvpA2
GvpA2-GvpK	GvpA2-Lg	GvpK-Sm	-4.65		0.58		5.23
GvpA2-GvpK	GvpA2-Lg	Sm-GvpK	-8.49		-1.18		7.31
GvpA2-GvpK	Lg-GvpA2	GvpK-Sm	0.18		1.6		1.42
GvpA2-GvpK	Lg-GvpA2	Sm-GvpK	-11.02		-1.52		9.5
GvpA2-GvpK	GvpK-Lg	GvpA2-Sm	0.83		1.24		0.41		Yes
GvpA2-GvpK	GvpK-Lg	Sm-GvpA2	-12.94		-1.53		11.41
GvpA2-GvpK	Lg-GvpK	GvpA2-Sm	0.86		3.05		2.19
GvpA2-GvpK	Lg-GvpK	Sm-GvpA2	-8.45		-1.16		7.29		Yes
GvpA2-GvpJ	GvpA2-Lg	GvpJ-Sm
GvpA2-GvpJ	GvpA2-Lg	Sm-GvpJ
GvpA2-GvpJ	Lg-GvpA2	GvpJ-Sm	0.22		3.45		3.23
GvpA2-GvpJ	Lg-GvpA2	Sm-GvpJ
GvpA2-GvpJ	GvpJ-Lg	GvpA2-Sm	2.4		16.38**	0.00200032	13.98**	0.00428897	Yes
GvpA2-GvpJ	GvpJ-Lg	Sm-GvpA2
GvpA2-GvpJ	Lg-GvpJ	GvpA2-Sm
GvpA2-GvpJ	Lg-GvpJ	Sm-GvpA2
GvpA2-GvpT	GvpA2-Lg	GvpT-Sm	-6.01		-0.95		5.06
GvpA2-GvpT	GvpA2-Lg	Sm-GvpT	-0.53		-1.26		-0.73
GvpA2-GvpT	Lg-GvpA2	GvpT-Sm	0.02		0.03		0.01
GvpA2-GvpT	Lg-GvpA2	Sm-GvpT	-12.36		-1.49		10.87
GvpA2-GvpT	GvpT-Lg	GvpA2-Sm	-0.01		0.06		0.07		Yes
GvpA2-GvpT	GvpT-Lg	Sm-GvpA2	0.11		0.43		0.32		Yes
GvpA2-GvpT	Lg-GvpT	GvpA2-Sm	-0.08		0.12		0.2
GvpA2-GvpT	Lg-GvpT	Sm-GvpA2	-2.49		-20.97		-18.48
GvpA2-GvpU	GvpA2-Lg	GvpU-Sm	-8.77		-1.18		7.59
GvpA2-GvpU	GvpA2-Lg	Sm-GvpU	-0.4		-1.26		-0.86
GvpA2-GvpU	Lg-GvpA2	GvpU-Sm	0.02		0.08		0.06
GvpA2-GvpU	Lg-GvpA2	Sm-GvpU	-0.17		-0.81		-0.64
GvpA2-GvpU	GvpU-Lg	GvpA2-Sm	-0.01		0.85		0.86		Yes
GvpA2-GvpU	GvpU-Lg	Sm-GvpA2	-8.71		-1.19		7.52
GvpA2-GvpU	Lg-GvpU	GvpA2-Sm	-7.66		-0.42		7.24		Yes
GvpA2-GvpU	Lg-GvpU	Sm-GvpA2	-14.04		-1.54		12.5		Yes
GvpR-GvpN	GvpR-Lg	GvpN-Sm	-0.05		-0.27		-0.22
GvpR-GvpN	GvpR-Lg	Sm-GvpN
GvpR-GvpN	Lg-GvpR	GvpN-Sm
GvpR-GvpN	Lg-GvpR	Sm-GvpN
GvpR-GvpN	GvpN-Lg	GvpR-Sm
GvpR-GvpN	GvpN-Lg	Sm-GvpR	2.47		6.23*	0.0124635	3.76		Yes
GvpR-GvpN	Lg-GvpN	GvpR-Sm
GvpR-GvpN	Lg-GvpN	Sm-GvpR
GvpR-GvpF	GvpR-Lg	GvpF-Sm	-0.32		0.36		0.68
GvpR-GvpF	GvpR-Lg	Sm-GvpF	-0.01		0.19		0.2
GvpR-GvpF	Lg-GvpR	GvpF-Sm	-5.73		-0.5		5.23
GvpR-GvpF	Lg-GvpR	Sm-GvpF
GvpR-GvpF	GvpF-Lg	GvpR-Sm	-0.99		-0.71		0.28		Yes
GvpR-GvpF	GvpF-Lg	Sm-GvpR	-2.4		-20.83		-18.43
GvpR-GvpF	Lg-GvpF	GvpR-Sm	-1.75		-1.51		0.24		Yes
GvpR-GvpF	Lg-GvpF	Sm-GvpR	-9.23		-1.46		7.77
GvpR-GvpG	GvpR-Lg	GvpG-Sm	-1.2		1.5		2.7
GvpR-GvpG	GvpR-Lg	Sm-GvpG
GvpR-GvpG	Lg-GvpR	GvpG-Sm
GvpR-GvpG	Lg-GvpR	Sm-GvpG
GvpR-GvpG	GvpG-Lg	GvpR-Sm	-0.98		8.96*	0.0102903	9.94*	0.0188985	Yes
GvpR-GvpG	GvpG-Lg	Sm-GvpR
GvpR-GvpG	Lg-GvpG	GvpR-Sm
GvpR-GvpG	Lg-GvpG	Sm-GvpR
GvpR-GvpL	GvpR-Lg	GvpL-Sm
GvpR-GvpL	GvpR-Lg	Sm-GvpL
GvpR-GvpL	Lg-GvpR	GvpL-Sm
GvpR-GvpL	Lg-GvpR	Sm-GvpL
GvpR-GvpL	GvpL-Lg	GvpR-Sm	13.66*	0.0359366	9.49*	0.0398517	-4.17		Yes
GvpR-GvpL	GvpL-Lg	Sm-GvpR
GvpR-GvpL	Lg-GvpL	GvpR-Sm
GvpR-GvpL	Lg-GvpL	Sm-GvpR
GvpR-GvpS	GvpR-Lg	GvpS-Sm	-2.69		-2.99		-0.3
GvpR-GvpS	GvpR-Lg	Sm-GvpS	-5.66		-0.78		4.88
GvpR-GvpS	Lg-GvpR	GvpS-Sm	-1.83		1.23		3.06
GvpR-GvpS	Lg-GvpR	Sm-GvpS	-10.11		-1.11		9		Yes
GvpR-GvpS	GvpS-Lg	GvpR-Sm	0.42		2.19		1.77		Yes
GvpR-GvpS	GvpS-Lg	Sm-GvpR	-0.62		-0.22		0.4
GvpR-GvpS	Lg-GvpS	GvpR-Sm	0.66		0.66		0
GvpR-GvpS	Lg-GvpS	Sm-GvpR	-4.12		-0.33		3.79		Yes
GvpR-GvpK	GvpR-Lg	GvpK-Sm	-0.09		-0.56		-0.47
GvpR-GvpK	GvpR-Lg	Sm-GvpK	-6.14		-0.91		5.23
GvpR-GvpK	Lg-GvpR	GvpK-Sm	-2.98		-3.18		-0.2
GvpR-GvpK	Lg-GvpR	Sm-GvpK	-0.08		-0.75		-0.67
GvpR-GvpK	GvpK-Lg	GvpR-Sm	0.75		2.37		1.62
GvpR-GvpK	GvpK-Lg	Sm-GvpR	-0.03		0.31		0.34
GvpR-GvpK	Lg-GvpK	GvpR-Sm	0.29		0.22		-0.07
GvpR-GvpK	Lg-GvpK	Sm-GvpR	0.55		2.88		2.33
GvpR-GvpJ	GvpR-Lg	GvpJ-Sm	-2.52		-2.41		0.11		Yes
GvpR-GvpJ	GvpR-Lg	Sm-GvpJ
GvpR-GvpJ	Lg-GvpR	GvpJ-Sm
GvpR-GvpJ	Lg-GvpR	Sm-GvpJ
GvpR-GvpJ	GvpJ-Lg	GvpR-Sm	6.61		10.86*	0.0325525	4.25		Yes
GvpR-GvpJ	GvpJ-Lg	Sm-GvpR
GvpR-GvpJ	Lg-GvpJ	GvpR-Sm
GvpR-GvpJ	Lg-GvpJ	Sm-GvpR
GvpR-GvpT	GvpR-Lg	GvpT-Sm	-5.92		-0.92		5
GvpR-GvpT	GvpR-Lg	Sm-GvpT	-0.47		-1.23		-0.76
GvpR-GvpT	Lg-GvpR	GvpT-Sm	0.04		-5.85		-5.89
GvpR-GvpT	Lg-GvpR	Sm-GvpT	-12.16		-1.52		10.64
GvpR-GvpT	GvpT-Lg	GvpR-Sm	-4.75		-5.63		-0.88
GvpR-GvpT	GvpT-Lg	Sm-GvpR	-0.03		-0.02		0.01		Yes
GvpR-GvpT	Lg-GvpT	GvpR-Sm	-0.95		-0.57		0.38		Yes
GvpR-GvpT	Lg-GvpT	Sm-GvpR	-0.92		-0.61		0.31
GvpR-GvpU	GvpR-Lg	GvpU-Sm	-0.43		-1.14		-0.71
GvpR-GvpU	GvpR-Lg	Sm-GvpU	-1.03		-1.32		-0.29
GvpR-GvpU	Lg-GvpR	GvpU-Sm	-5.72		-0.6		5.12
GvpR-GvpU	Lg-GvpR	Sm-GvpU	-14.03		-1.55		12.48
GvpR-GvpU	GvpU-Lg	GvpR-Sm	-4.5		-4.02		0.48		Yes
GvpR-GvpU	GvpU-Lg	Sm-GvpR	0		-0.01		-0.01
GvpR-GvpU	Lg-GvpU	GvpR-Sm	0.25		-3.31		-3.56
GvpR-GvpU	Lg-GvpU	Sm-GvpR	-13.52		-1.45		12.07
GvpN-GvpF	GvpN-Lg	GvpF-Sm	1.01		-0.9		-1.91
GvpN-GvpF	GvpN-Lg	Sm-GvpF	-4.84		-4.76		0.08
GvpN-GvpF	Lg-GvpN	GvpF-Sm	-6.1		6.4		12.5*	0.0145531
GvpN-GvpF	Lg-GvpN	Sm-GvpF	-6.13		-1.48		4.65		Yes
GvpN-GvpF	GvpF-Lg	GvpN-Sm
GvpN-GvpF	GvpF-Lg	Sm-GvpN
GvpN-GvpF	Lg-GvpF	GvpN-Sm	-0.18		-0.21		-0.03
GvpN-GvpF	Lg-GvpF	Sm-GvpN	-4.68		-0.22		4.46
GvpN-GvpG	GvpN-Lg	GvpG-Sm	0.39		2.49		2.1
GvpN-GvpG	GvpN-Lg	Sm-GvpG	0.25		0.38		0.13
GvpN-GvpG	Lg-GvpN	GvpG-Sm	0.92		-0.06		-0.98
GvpN-GvpG	Lg-GvpN	Sm-GvpG	-14.56		3.7		18.26
GvpN-GvpG	GvpG-Lg	GvpN-Sm	1.82		2.05		0.23
GvpN-GvpG	GvpG-Lg	Sm-GvpN	-1.44		-1.62		-0.18
GvpN-GvpG	Lg-GvpG	GvpN-Sm	0.2		0.53		0.33
GvpN-GvpG	Lg-GvpG	Sm-GvpN	-11.95		-1.51		10.44		Yes
GvpN-GvpL	GvpN-Lg	GvpL-Sm	-2.36		-0.76		1.6
GvpN-GvpL	GvpN-Lg	Sm-GvpL	0.59		4.33		3.74
GvpN-GvpL	Lg-GvpN	GvpL-Sm	-3.98		2.11		6.09
GvpN-GvpL	Lg-GvpN	Sm-GvpL	-2.46		-16.76		-14.3
GvpN-GvpL	GvpL-Lg	GvpN-Sm	0.37		-0.87		-1.24
GvpN-GvpL	GvpL-Lg	Sm-GvpN	-3.11		-3		0.11
GvpN-GvpL	Lg-GvpL	GvpN-Sm	-2.88		-3.25		-0.37
GvpN-GvpL	Lg-GvpL	Sm-GvpN	-11.82		-6.94		4.88
GvpN-GvpS	GvpN-Lg	GvpS-Sm	69.42*	0.0333607	44.41		-25.01		Yes
GvpN-GvpS	GvpN-Lg	Sm-GvpS
GvpN-GvpS	Lg-GvpN	GvpS-Sm
GvpN-GvpS	Lg-GvpN	Sm-GvpS
GvpN-GvpS	GvpS-Lg	GvpN-Sm
GvpN-GvpS	GvpS-Lg	Sm-GvpN
GvpN-GvpS	Lg-GvpS	GvpN-Sm
GvpN-GvpS	Lg-GvpS	Sm-GvpN
GvpN-GvpK	GvpN-Lg	GvpK-Sm	-2.13		-2.38		-0.25
GvpN-GvpK	GvpN-Lg	Sm-GvpK	-1.43		-0.87		0.56
GvpN-GvpK	Lg-GvpN	GvpK-Sm	0.41		-0.43		-0.84
GvpN-GvpK	Lg-GvpN	Sm-GvpK	-3.1		-0.86		2.24
GvpN-GvpK	GvpK-Lg	GvpN-Sm	1.55		-0.52		-2.07
GvpN-GvpK	GvpK-Lg	Sm-GvpN	11.69***	0.000297666	1.3		-10.39**	0.00826301
GvpN-GvpK	Lg-GvpK	GvpN-Sm	6.44*	0.0200694	-2.82		-9.26*	0.025814
GvpN-GvpK	Lg-GvpK	Sm-GvpN
GvpN-GvpJ	GvpN-Lg	GvpJ-Sm	0.5		-0.1		-0.6
GvpN-GvpJ	GvpN-Lg	Sm-GvpJ	-5.93		1.83		7.76
GvpN-GvpJ	Lg-GvpN	GvpJ-Sm	6.87**	0.0058173	-4.4		-11.26*	0.0113893
GvpN-GvpJ	Lg-GvpN	Sm-GvpJ
GvpN-GvpJ	GvpJ-Lg	GvpN-Sm	-0.54		-0.46		0.08
GvpN-GvpJ	GvpJ-Lg	Sm-GvpN
GvpN-GvpJ	Lg-GvpJ	GvpN-Sm	-0.02		-0.02		0
GvpN-GvpJ	Lg-GvpJ	Sm-GvpN
GvpN-GvpT	GvpN-Lg	GvpT-Sm	-1.65		-1.01		0.64
GvpN-GvpT	GvpN-Lg	Sm-GvpT	-0.12		-1.19		-1.07
GvpN-GvpT	Lg-GvpN	GvpT-Sm	-0.87		-1.2		-0.33
GvpN-GvpT	Lg-GvpN	Sm-GvpT	-6.07		-0.93		5.14
GvpN-GvpT	GvpT-Lg	GvpN-Sm	-5.5		-5.75		-0.25
GvpN-GvpT	GvpT-Lg	Sm-GvpN	-0.98		-0.65		0.33
GvpN-GvpT	Lg-GvpT	GvpN-Sm	0.87		4.18		3.31		Yes
GvpN-GvpT	Lg-GvpT	Sm-GvpN	-0.86		-0.56		0.3
GvpN-GvpU	GvpN-Lg	GvpU-Sm	-5.29		-5.41		-0.12
GvpN-GvpU	GvpN-Lg	Sm-GvpU	-0.41		-1.24		-0.83
GvpN-GvpU	Lg-GvpN	GvpU-Sm	-6.12		-0.91		5.21
GvpN-GvpU	Lg-GvpN	Sm-GvpU	-0.99		3.74		4.73
GvpN-GvpU	GvpU-Lg	GvpN-Sm	-0.96		-0.56		0.4
GvpN-GvpU	GvpU-Lg	Sm-GvpN	-3.85		2.82		6.67
GvpN-GvpU	Lg-GvpU	GvpN-Sm	-2.3		-20.06		-17.76
GvpN-GvpU	Lg-GvpU	Sm-GvpN	-447		0.9		447.9
GvpF-GvpG	GvpF-Lg	GvpG-Sm
GvpF-GvpG	GvpF-Lg	Sm-GvpG
GvpF-GvpG	Lg-GvpF	GvpG-Sm	2.52		0.45		-2.07
GvpF-GvpG	Lg-GvpF	Sm-GvpG	-4.72		-0.4		4.32
GvpF-GvpG	GvpG-Lg	GvpF-Sm	5.78**	0.00100153	-0.64		-6.42***	0.000680112
GvpF-GvpG	GvpG-Lg	Sm-GvpF
GvpF-GvpG	Lg-GvpG	GvpF-Sm
GvpF-GvpG	Lg-GvpG	Sm-GvpF	-0.21		0.93		1.14
GvpF-GvpL	GvpF-Lg	GvpL-Sm	-0.59		-1.05		-0.46
GvpF-GvpL	GvpF-Lg	Sm-GvpL	-2.46		-20.66		-18.2
GvpF-GvpL	Lg-GvpF	GvpL-Sm	-1.14		-0.4		0.74
GvpF-GvpL	Lg-GvpF	Sm-GvpL	-0.17		-0.82		-0.65
GvpF-GvpL	GvpL-Lg	GvpF-Sm	-0.23		0.2		0.43		Yes
GvpF-GvpL	GvpL-Lg	Sm-GvpF	-0.24		-0.15		0.09		Yes
GvpF-GvpL	Lg-GvpL	GvpF-Sm	-6.1		-0.91		5.19
GvpF-GvpL	Lg-GvpL	Sm-GvpF	-4.69		-0.46		4.23		Yes
GvpF-GvpS	GvpF-Lg	GvpS-Sm
GvpF-GvpS	GvpF-Lg	Sm-GvpS
GvpF-GvpS	Lg-GvpF	GvpS-Sm	-1.54		0.17		1.71
GvpF-GvpS	Lg-GvpF	Sm-GvpS	-4.83		-0.28		4.55
GvpF-GvpS	GvpS-Lg	GvpF-Sm	0.19		0.67		0.48
GvpF-GvpS	GvpS-Lg	Sm-GvpF	-0.98		14.3**	0.0102204	15.28
GvpF-GvpS	Lg-GvpS	GvpF-Sm	-6.08		4.44		10.52
GvpF-GvpS	Lg-GvpS	Sm-GvpF	-1.09		0.48		1.57
GvpF-GvpK	GvpF-Lg	GvpK-Sm	-0.11		-0.91		-0.8
GvpF-GvpK	GvpF-Lg	Sm-GvpK	-2.44		-12.83		-10.39
GvpF-GvpK	Lg-GvpF	GvpK-Sm	3.08		0.34		-2.74
GvpF-GvpK	Lg-GvpF	Sm-GvpK	-4.86		-0.44		4.42
GvpF-GvpK	GvpK-Lg	GvpF-Sm	-0.54		-1.27		-0.73
GvpF-GvpK	GvpK-Lg	Sm-GvpF	-0.9		0.06		0.96
GvpF-GvpK	Lg-GvpK	GvpF-Sm	-5.47		1.13		6.6
GvpF-GvpK	Lg-GvpK	Sm-GvpF	-0.56		-2.74		-2.18
GvpF-GvpJ	GvpF-Lg	GvpJ-Sm
GvpF-GvpJ	GvpF-Lg	Sm-GvpJ
GvpF-GvpJ	Lg-GvpF	GvpJ-Sm	-0.07		0.13		0.2
GvpF-GvpJ	Lg-GvpF	Sm-GvpJ	-4.85		-0.45		4.4
GvpF-GvpJ	GvpJ-Lg	GvpF-Sm	-0.98		4.44		5.42
GvpF-GvpJ	GvpJ-Lg	Sm-GvpF
GvpF-GvpJ	Lg-GvpJ	GvpF-Sm	-3.5		7.78		11.28
GvpF-GvpJ	Lg-GvpJ	Sm-GvpF
GvpF-GvpT	GvpF-Lg	GvpT-Sm	-0.99		-0.99		0
GvpF-GvpT	GvpF-Lg	Sm-GvpT	-2.47		-20.89		-18.42
GvpF-GvpT	Lg-GvpF	GvpT-Sm	-2.54		-0.6		1.94
GvpF-GvpT	Lg-GvpF	Sm-GvpT	-4.68		-0.45		4.23
GvpF-GvpT	GvpT-Lg	GvpF-Sm	-0.03		-0.03		0		Yes
GvpF-GvpT	GvpT-Lg	Sm-GvpF	-0.97		-0.64		0.33
GvpF-GvpT	Lg-GvpT	GvpF-Sm	-0.97		-0.64		0.33
GvpF-GvpT	Lg-GvpT	Sm-GvpF	-0.54		-1.12		-0.58
GvpF-GvpU	GvpF-Lg	GvpU-Sm	-1.01		-1.37		-0.36
GvpF-GvpU	GvpF-Lg	Sm-GvpU	-2.4		-20.9		-18.5
GvpF-GvpU	Lg-GvpF	GvpU-Sm	-0.32		-0.2		0.12
GvpF-GvpU	Lg-GvpF	Sm-GvpU	-4.84		-0.46		4.38
GvpF-GvpU	GvpU-Lg	GvpF-Sm	-0.03		-0.02		0.01
GvpF-GvpU	GvpU-Lg	Sm-GvpF	-2.48		-20.96		-18.48
GvpF-GvpU	Lg-GvpU	GvpF-Sm	-0.98		-0.44		0.54
GvpF-GvpU	Lg-GvpU	Sm-GvpF	-3.96		2.33		6.29
GvpG-GvpL	GvpG-Lg	GvpL-Sm	-0.25		0.13		0.38
GvpG-GvpL	GvpG-Lg	Sm-GvpL	-2.49		-20.96		-18.47
GvpG-GvpL	Lg-GvpG	GvpL-Sm	0.64		0.15		-0.49
GvpG-GvpL	Lg-GvpG	Sm-GvpL	-4.72		-0.46		4.26		Yes
GvpG-GvpL	GvpL-Lg	GvpG-Sm	-1.53		0.27		1.8
GvpG-GvpL	GvpL-Lg	Sm-GvpG	-3.13		-2.89		0.24
GvpG-GvpL	Lg-GvpL	GvpG-Sm	-0.01		0.16		0.17
GvpG-GvpL	Lg-GvpL	Sm-GvpG	3.29		0.46		-2.83		Yes
GvpG-GvpS	GvpG-Lg	GvpS-Sm	-2.2		0.95		3.15
GvpG-GvpS	GvpG-Lg	Sm-GvpS	0.22		-0.58		-0.8
GvpG-GvpS	Lg-GvpG	GvpS-Sm	-0.53		0.03		0.56
GvpG-GvpS	Lg-GvpG	Sm-GvpS	-3.06		-3.19		-0.13
GvpG-GvpS	GvpS-Lg	GvpG-Sm	0.85		0.64		-0.21
GvpG-GvpS	GvpS-Lg	Sm-GvpG	4.33		20.85*	0.0248159	16.52***	8.73835e-05
GvpG-GvpS	Lg-GvpS	GvpG-Sm
GvpG-GvpS	Lg-GvpS	Sm-GvpG
GvpG-GvpK	GvpG-Lg	GvpK-Sm	-0.25		0		0.25
GvpG-GvpK	GvpG-Lg	Sm-GvpK	-3.09		-3.23		-0.14
GvpG-GvpK	Lg-GvpG	GvpK-Sm	-1.16		-0.04		1.12
GvpG-GvpK	Lg-GvpG	Sm-GvpK	-4.86		-0.46		4.4
GvpG-GvpK	GvpK-Lg	GvpG-Sm	4.79		-1.41		-6.2
GvpG-GvpK	GvpK-Lg	Sm-GvpG	16.75***	0.000844208	134.88***	0.000780495	118.13*	0.0396857
GvpG-GvpK	Lg-GvpK	GvpG-Sm
GvpG-GvpK	Lg-GvpK	Sm-GvpG
GvpG-GvpJ	GvpG-Lg	GvpJ-Sm	5.88***	0.000141373	-4.88		-10.76***	5.3278e-05
GvpG-GvpJ	GvpG-Lg	Sm-GvpJ	-1.11		0.15		1.26
GvpG-GvpJ	Lg-GvpG	GvpJ-Sm
GvpG-GvpJ	Lg-GvpG	Sm-GvpJ	-0.2		-0.81		-0.61
GvpG-GvpJ	GvpJ-Lg	GvpG-Sm	-3.05		0.23		3.28
GvpG-GvpJ	GvpJ-Lg	Sm-GvpG
GvpG-GvpJ	Lg-GvpJ	GvpG-Sm	-0.03		-0.03		0
GvpG-GvpJ	Lg-GvpJ	Sm-GvpG
GvpG-GvpT	GvpG-Lg	GvpT-Sm	-1.56		-0.86		0.7		Yes
GvpG-GvpT	GvpG-Lg	Sm-GvpT	-0.58		-0.03		0.55
GvpG-GvpT	Lg-GvpG	GvpT-Sm	-3.02		-5.8		-2.78
GvpG-GvpT	Lg-GvpG	Sm-GvpT	-4.74		-0.41		4.33		Yes
GvpG-GvpT	GvpT-Lg	GvpG-Sm	-0.02		-0.02		0
GvpG-GvpT	GvpT-Lg	Sm-GvpG	-0.89		-0.63		0.26
GvpG-GvpT	Lg-GvpT	GvpG-Sm	0.31		-0.18		-0.49
GvpG-GvpT	Lg-GvpT	Sm-GvpG	24.08***	0.000101823	-2.12		-26.2***	7.21148e-05
GvpG-GvpU	GvpG-Lg	GvpU-Sm	-0.98		-0.64		0.34
GvpG-GvpU	GvpG-Lg	Sm-GvpU	-1.24		-0.02		1.22
GvpG-GvpU	Lg-GvpG	GvpU-Sm	-1.03		-1.41		-0.38
GvpG-GvpU	Lg-GvpG	Sm-GvpU	-4.83		-0.45		4.38
GvpG-GvpU	GvpU-Lg	GvpG-Sm	-2.82		-0.28		2.54
GvpG-GvpU	GvpU-Lg	Sm-GvpG	-2.49		-20.97		-18.48
GvpG-GvpU	Lg-GvpU	GvpG-Sm	0.03		0.12		0.09
GvpG-GvpU	Lg-GvpU	Sm-GvpG	-0.97		-0.64		0.33
GvpL-GvpS	GvpL-Lg	GvpS-Sm	-2.15		1.1		3.25
GvpL-GvpS	GvpL-Lg	Sm-GvpS	-1.92		-3.13		-1.21
GvpL-GvpS	Lg-GvpL	GvpS-Sm	1.35		-0.42		-1.77
GvpL-GvpS	Lg-GvpL	Sm-GvpS	-0.89		-0.04		0.85
GvpL-GvpS	GvpS-Lg	GvpL-Sm	-2.55		-3.19		-0.64
GvpL-GvpS	GvpS-Lg	Sm-GvpL	-1.63		-20.07		-18.44
GvpL-GvpS	Lg-GvpS	GvpL-Sm	0.54		5.47***	4.20506e-05	4.93*	0.0145042
GvpL-GvpS	Lg-GvpS	Sm-GvpL	-4.54		-0.14		4.4
GvpL-GvpK	GvpL-Lg	GvpK-Sm	-1.51		1.03		2.54
GvpL-GvpK	GvpL-Lg	Sm-GvpK	1.81		0.18		-1.63
GvpL-GvpK	Lg-GvpL	GvpK-Sm
GvpL-GvpK	Lg-GvpL	Sm-GvpK
GvpL-GvpK	GvpK-Lg	GvpL-Sm	22.41**	0.00371168	0.64		-21.77*	0.0118181
GvpL-GvpK	GvpK-Lg	Sm-GvpL
GvpL-GvpK	Lg-GvpK	GvpL-Sm	21.51**	0.00600707	0.13		-21.38**	0.0097891
GvpL-GvpK	Lg-GvpK	Sm-GvpL
GvpL-GvpJ	GvpL-Lg	GvpJ-Sm	44.9***	0.000437796	4.34		-40.56**	0.0026661
GvpL-GvpJ	GvpL-Lg	Sm-GvpJ
GvpL-GvpJ	Lg-GvpL	GvpJ-Sm
GvpL-GvpJ	Lg-GvpL	Sm-GvpJ
GvpL-GvpJ	GvpJ-Lg	GvpL-Sm
GvpL-GvpJ	GvpJ-Lg	Sm-GvpL
GvpL-GvpJ	Lg-GvpJ	GvpL-Sm
GvpL-GvpJ	Lg-GvpJ	Sm-GvpL
GvpL-GvpT	GvpL-Lg	GvpT-Sm	-1.72		-1.03		0.69
GvpL-GvpT	GvpL-Lg	Sm-GvpT	-0.82		-1.33		-0.51
GvpL-GvpT	Lg-GvpL	GvpT-Sm	-3.05		-5.79		-2.74
GvpL-GvpT	Lg-GvpL	Sm-GvpT	-1.2		-0.02		1.18
GvpL-GvpT	GvpT-Lg	GvpL-Sm	-3.13		-5.91		-2.78
GvpL-GvpT	GvpT-Lg	Sm-GvpL	-2.47		-20.89		-18.42
GvpL-GvpT	Lg-GvpT	GvpL-Sm	-4.21		-0.06		4.15
GvpL-GvpT	Lg-GvpT	Sm-GvpL	-4.57		-0.13		4.44
GvpL-GvpU	GvpL-Lg	GvpU-Sm	-1.23		-0.04		1.19
GvpL-GvpU	GvpL-Lg	Sm-GvpU
GvpL-GvpU	Lg-GvpL	GvpU-Sm
GvpL-GvpU	Lg-GvpL	Sm-GvpU
GvpL-GvpU	GvpU-Lg	GvpL-Sm	55.27***	6.63375e-05	-3.28		-58.55***	0.00031011
GvpL-GvpU	GvpU-Lg	Sm-GvpL
GvpL-GvpU	Lg-GvpU	GvpL-Sm
GvpL-GvpU	Lg-GvpU	Sm-GvpL
GvpS-GvpK	GvpS-Lg	GvpK-Sm	5.08***	0.000231202	1.36		-3.72*	0.0233881
GvpS-GvpK	GvpS-Lg	Sm-GvpK
GvpS-GvpK	Lg-GvpS	GvpK-Sm
GvpS-GvpK	Lg-GvpS	Sm-GvpK
GvpS-GvpK	GvpK-Lg	GvpS-Sm
GvpS-GvpK	GvpK-Lg	Sm-GvpS
GvpS-GvpK	Lg-GvpK	GvpS-Sm
GvpS-GvpK	Lg-GvpK	Sm-GvpS
GvpS-GvpJ	GvpS-Lg	GvpJ-Sm	5.54***	7.1039e-05	2.48		-3.06*	0.0144255
GvpS-GvpJ	GvpS-Lg	Sm-GvpJ
GvpS-GvpJ	Lg-GvpS	GvpJ-Sm
GvpS-GvpJ	Lg-GvpS	Sm-GvpJ	0.04		9.38***	7.86468e-06	9.34***	0.00011585
GvpS-GvpJ	GvpJ-Lg	GvpS-Sm	1.06		2.66		1.6		Yes
GvpS-GvpJ	GvpJ-Lg	Sm-GvpS
GvpS-GvpJ	Lg-GvpJ	GvpS-Sm
GvpS-GvpJ	Lg-GvpJ	Sm-GvpS	0.66		6.51**	0.00430898	5.85*	0.0155889	Yes
GvpS-GvpT	GvpS-Lg	GvpT-Sm	-1.51		-0.83		0.68		Yes
GvpS-GvpT	GvpS-Lg	Sm-GvpT	0.12		0.14		0.02
GvpS-GvpT	Lg-GvpS	GvpT-Sm	-0.44		-3.35		-2.91
GvpS-GvpT	Lg-GvpS	Sm-GvpT	-0.11		-0.52		-0.41
GvpS-GvpT	GvpT-Lg	GvpS-Sm	-1.12		-1		0.12
GvpS-GvpT	GvpT-Lg	Sm-GvpS	-1.1		-1		0.1
GvpS-GvpT	Lg-GvpT	GvpS-Sm	-0.97		-0.89		0.08
GvpS-GvpT	Lg-GvpT	Sm-GvpS	0.14		-0.85		-0.99
GvpS-GvpU	GvpS-Lg	GvpU-Sm	-0.17		-0.21		-0.04
GvpS-GvpU	GvpS-Lg	Sm-GvpU	-0.46		-3.59		-3.13
GvpS-GvpU	Lg-GvpS	GvpU-Sm	-0.99		0.34		1.33
GvpS-GvpU	Lg-GvpS	Sm-GvpU	-0.17		-0.8		-0.63		Yes
GvpS-GvpU	GvpU-Lg	GvpS-Sm	-1.59		1.47		3.06
GvpS-GvpU	GvpU-Lg	Sm-GvpS	-0.73		-0.98		-0.25
GvpS-GvpU	Lg-GvpU	GvpS-Sm	-0.5		-3.41		-2.91
GvpS-GvpU	Lg-GvpU	Sm-GvpS	0.14		-0.75		-0.89
GvpK-GvpJ	GvpK-Lg	GvpJ-Sm	96.77***	0.000670139	12.52*	0.0116212	-84.25**	0.00586272
GvpK-GvpJ	GvpK-Lg	Sm-GvpJ	0.03		-0.69		-0.72
GvpK-GvpJ	Lg-GvpK	GvpJ-Sm	5.6**	0.002582	1.48		-4.11*	0.0139098
GvpK-GvpJ	Lg-GvpK	Sm-GvpJ	-0.09		-0.76		-0.67
GvpK-GvpJ	GvpJ-Lg	GvpK-Sm	-4.41		-0.26		4.15
GvpK-GvpJ	GvpJ-Lg	Sm-GvpK	-1.08		-0.02		1.06
GvpK-GvpJ	Lg-GvpJ	GvpK-Sm
GvpK-GvpJ	Lg-GvpJ	Sm-GvpK	-0.18		-0.77		-0.59		Yes
GvpK-GvpT	GvpK-Lg	GvpT-Sm	-1.55		-0.53		1.02		Yes
GvpK-GvpT	GvpK-Lg	Sm-GvpT	-0.17		0.35		0.52
GvpK-GvpT	Lg-GvpK	GvpT-Sm	0.12		-3.44		-3.56
GvpK-GvpT	Lg-GvpK	Sm-GvpT	-0.06		1.03		1.09		Yes
GvpK-GvpT	GvpT-Lg	GvpK-Sm	-1.02		-1.47		-0.45
GvpK-GvpT	GvpT-Lg	Sm-GvpK	-0.58		-3.6		-3.02
GvpK-GvpT	Lg-GvpT	GvpK-Sm	-2		-4.56		-2.56
GvpK-GvpT	Lg-GvpT	Sm-GvpK	-4.43		-0.14		4.29
GvpK-GvpU	GvpK-Lg	GvpU-Sm	-0.99		-0.82		0.17
GvpK-GvpU	GvpK-Lg	Sm-GvpU	-1.02		-0.94		0.08
GvpK-GvpU	Lg-GvpK	GvpU-Sm	-1.15		0.03		1.18
GvpK-GvpU	Lg-GvpK	Sm-GvpU	-0.2		-0.81		-0.61		Yes
GvpK-GvpU	GvpU-Lg	GvpK-Sm	-2.44		-20.47		-18.03
GvpK-GvpU	GvpU-Lg	Sm-GvpK	-11.75		-9.67		2.08
GvpK-GvpU	Lg-GvpU	GvpK-Sm	-2.45		2.94		5.39
GvpK-GvpU	Lg-GvpU	Sm-GvpK	-0.19		-0.82		-0.63
GvpJ-GvpT	GvpJ-Lg	GvpT-Sm	-0.61		-5.22		-4.61
GvpJ-GvpT	GvpJ-Lg	Sm-GvpT	0.19		0.32		0.13
GvpJ-GvpT	Lg-GvpJ	GvpT-Sm	-0.49		-0.34		0.15
GvpJ-GvpT	Lg-GvpJ	Sm-GvpT	0.18		3.16		2.98		Yes
GvpJ-GvpT	GvpT-Lg	GvpJ-Sm	-2.85		-5.9		-3.05
GvpJ-GvpT	GvpT-Lg	Sm-GvpJ	-0.54		-3.53		-2.99
GvpJ-GvpT	Lg-GvpT	GvpJ-Sm	2.07		41.21*	0.0108341	39.14**	0.00566702
GvpJ-GvpT	Lg-GvpT	Sm-GvpJ
GvpJ-GvpU	GvpJ-Lg	GvpU-Sm
GvpJ-GvpU	GvpJ-Lg	Sm-GvpU
GvpJ-GvpU	Lg-GvpJ	GvpU-Sm
GvpJ-GvpU	Lg-GvpJ	Sm-GvpU	1.89		1.77		-0.12
GvpJ-GvpU	GvpU-Lg	GvpJ-Sm	-1.04		-0.32		0.72
GvpJ-GvpU	GvpU-Lg	Sm-GvpJ
GvpJ-GvpU	Lg-GvpU	GvpJ-Sm	16.45***	5.60334e-05	3		-13.45*	0.0164262
GvpJ-GvpU	Lg-GvpU	Sm-GvpJ
GvpT-GvpU	GvpT-Lg	GvpU-Sm	-0.99		-0.65		0.34
GvpT-GvpU	GvpT-Lg	Sm-GvpU	-2.49		-20.97		-18.48
GvpT-GvpU	Lg-GvpT	GvpU-Sm	-11.65		-9.47		2.18
GvpT-GvpU	Lg-GvpT	Sm-GvpU	-3.72		-0.13		3.59
GvpT-GvpU	GvpU-Lg	GvpT-Sm	-1.78		-0.54		1.24
GvpT-GvpU	GvpU-Lg	Sm-GvpT	-2.53		-5.89		-3.36
GvpT-GvpU	Lg-GvpU	GvpT-Sm	-0.5		-3.56		-3.06
GvpT-GvpU	Lg-GvpU	Sm-GvpT	-2.49		-20.96		-18.47
GvpA2-GvpA2	GvpA2-Lg	GvpA2-Sm	2.85		19.41***	1.39151e-05	16.56***	6.72078e-05	Yes
GvpA2-GvpA2	GvpA2-Lg	Sm-GvpA2	0.61		0.09		-0.52
GvpA2-GvpA2	Lg-GvpA2	GvpA2-Sm	21.94***	0.000290338	11.35**	0.00258042	-10.34		Yes
GvpA2-GvpA2	Lg-GvpA2	Sm-GvpA2	-0.25		-0.07		0.18
GvpR-GvpR	GvpR-Lg	GvpR-Sm	27.38		39.83*	0.051624	12.45		Yes
GvpR-GvpR	GvpR-Lg	Sm-GvpR
GvpR-GvpR	Lg-GvpR	GvpR-Sm
GvpR-GvpR	Lg-GvpR	Sm-GvpR
GvpN-GvpN	GvpN-Lg	GvpN-Sm	18.23**	0.00824723	19.94**	0.00795635	1.71
GvpN-GvpN	GvpN-Lg	Sm-GvpN
GvpN-GvpN	Lg-GvpN	GvpN-Sm
GvpN-GvpN	Lg-GvpN	Sm-GvpN
GvpF-GvpF	GvpF-Lg	GvpF-Sm	-1.02		0.02		1.04		Yes
GvpF-GvpF	GvpF-Lg	Sm-GvpF	-2.4		-12.31		-9.91
GvpF-GvpF	Lg-GvpF	GvpF-Sm	0.49		1.95		1.46
GvpF-GvpF	Lg-GvpF	Sm-GvpF	-0.28		0.12		0.4
GvpG-GvpG	GvpG-Lg	GvpG-Sm	-1.94		-0.42		1.52
GvpG-GvpG	GvpG-Lg	Sm-GvpG	-2.98		-2.8		0.18
GvpG-GvpG	Lg-GvpG	GvpG-Sm	0.15		-2.86		-3.01
GvpG-GvpG	Lg-GvpG	Sm-GvpG	-0.02		-0.8		-0.78
GvpL-GvpL	GvpL-Lg	GvpL-Sm	-2.2		0.51		2.71
GvpL-GvpL	GvpL-Lg	Sm-GvpL	-2.48		-20.97		-18.49
GvpL-GvpL	Lg-GvpL	GvpL-Sm	0.39		0.23		-0.16
GvpL-GvpL	Lg-GvpL	Sm-GvpL	-4.85		-0.15		4.7
GvpS-GvpS	GvpS-Lg	GvpS-Sm	1.31		-0.2		-1.51		Yes
GvpS-GvpS	GvpS-Lg	Sm-GvpS	0.16		-0.94		-1.1
GvpS-GvpS	Lg-GvpS	GvpS-Sm	0.98		1.17		0.19
GvpS-GvpS	Lg-GvpS	Sm-GvpS	-0.09		0.09		0.18		Yes
GvpK-GvpK	GvpK-Lg	GvpK-Sm	-2.53		-0.51		2.02		Yes
GvpK-GvpK	GvpK-Lg	Sm-GvpK	-0.53		0.01		0.54
GvpK-GvpK	Lg-GvpK	GvpK-Sm	5.29***	2.04759e-06	-0.09		-5.38
GvpK-GvpK	Lg-GvpK	Sm-GvpK	0.05		-0.76		-0.81
GvpJ-GvpJ	GvpJ-Lg	GvpJ-Sm	74.94**	0.00516106	14.79**	0.00237779	-60.15*	0.0103613
GvpJ-GvpJ	GvpJ-Lg	Sm-GvpJ
GvpJ-GvpJ	Lg-GvpJ	GvpJ-Sm
GvpJ-GvpJ	Lg-GvpJ	Sm-GvpJ
GvpT-GvpT	GvpT-Lg	GvpT-Sm	-3.07		-5.89		-2.82
GvpT-GvpT	GvpT-Lg	Sm-GvpT	-3.2		-3.32		-0.12
GvpT-GvpT	Lg-GvpT	GvpT-Sm	-2.48		11.67**	0.00600102	14.15*	0.0288123
GvpT-GvpT	Lg-GvpT	Sm-GvpT	-5.14		-0.4		4.74
GvpU-GvpU	GvpU-Lg	GvpU-Sm	31.08***	0.000954946	6.41***	0.000429634	-24.67***	0.00085939
GvpU-GvpU	GvpU-Lg	Sm-GvpU
GvpU-GvpU	Lg-GvpU	GvpU-Sm
GvpU-GvpU	Lg-GvpU	Sm-GvpU

## Sheet: 2 - Without Operon
Interaction	Large Bit	Small Bit	Interaction Strength
			t4	t4 p-value	t24	t24 p-value	t24-t4	t24-t4 p-value	Western Blot?
GvpA2-GvpR	GvpA2-Lg	GvpR-Sm
GvpA2-GvpR	GvpA2-Lg	Sm-GvpR
GvpA2-GvpR	Lg-GvpA2	GvpR-Sm	2.16		0.83		-1.33
GvpA2-GvpR	Lg-GvpA2	Sm-GvpR	-94.61		-0.42		94.19
GvpA2-GvpR	GvpR-Lg	GvpA2-Sm
GvpA2-GvpR	GvpR-Lg	Sm-GvpA2
GvpA2-GvpR	Lg-GvpR	GvpA2-Sm
GvpA2-GvpR	Lg-GvpR	Sm-GvpA2
GvpA2-GvpN	GvpA2-Lg	GvpN-Sm
GvpA2-GvpN	GvpA2-Lg	Sm-GvpN
GvpA2-GvpN	Lg-GvpA2	GvpN-Sm
GvpA2-GvpN	Lg-GvpA2	Sm-GvpN
GvpA2-GvpN	GvpN-Lg	GvpA2-Sm	24.59***	1.50349e-05	15.24*	0.0547664	-9.35
GvpA2-GvpN	GvpN-Lg	Sm-GvpA2
GvpA2-GvpN	Lg-GvpN	GvpA2-Sm
GvpA2-GvpN	Lg-GvpN	Sm-GvpA2
GvpA2-GvpF	GvpA2-Lg	GvpF-Sm
GvpA2-GvpF	GvpA2-Lg	Sm-GvpF
GvpA2-GvpF	Lg-GvpA2	GvpF-Sm
GvpA2-GvpF	Lg-GvpA2	Sm-GvpF
GvpA2-GvpF	GvpF-Lg	GvpA2-Sm	5.01***	0.000922762	0.53		-4.48**	0.00128445	Yes
GvpA2-GvpF	GvpF-Lg	Sm-GvpA2	1.61		0.21		-1.4
GvpA2-GvpF	Lg-GvpF	GvpA2-Sm	18.36***	5.74894e-05	2.46		-15.9***	0.000159315	Yes
GvpA2-GvpF	Lg-GvpF	Sm-GvpA2	20.61		2.09		-18.52
GvpA2-GvpG	GvpA2-Lg	GvpG-Sm
GvpA2-GvpG	GvpA2-Lg	Sm-GvpG
GvpA2-GvpG	Lg-GvpA2	GvpG-Sm
GvpA2-GvpG	Lg-GvpA2	Sm-GvpG
GvpA2-GvpG	GvpG-Lg	GvpA2-Sm	16.34**	0.00357167	6.09**	0.00781261	-10.25
GvpA2-GvpG	GvpG-Lg	Sm-GvpA2
GvpA2-GvpG	Lg-GvpG	GvpA2-Sm
GvpA2-GvpG	Lg-GvpG	Sm-GvpA2
GvpA2-GvpL	GvpA2-Lg	GvpL-Sm
GvpA2-GvpL	GvpA2-Lg	Sm-GvpL
GvpA2-GvpL	Lg-GvpA2	GvpL-Sm
GvpA2-GvpL	Lg-GvpA2	Sm-GvpL
GvpA2-GvpL	GvpL-Lg	GvpA2-Sm	16.52***	2.50308e-06	2.43		-14.09***	6.13784e-06
GvpA2-GvpL	GvpL-Lg	Sm-GvpA2
GvpA2-GvpL	Lg-GvpL	GvpA2-Sm
GvpA2-GvpL	Lg-GvpL	Sm-GvpA2
GvpA2-GvpS	GvpA2-Lg	GvpS-Sm
GvpA2-GvpS	GvpA2-Lg	Sm-GvpS
GvpA2-GvpS	Lg-GvpA2	GvpS-Sm
GvpA2-GvpS	Lg-GvpA2	Sm-GvpS
GvpA2-GvpS	GvpS-Lg	GvpA2-Sm	35.49***	0.000171702	2.18		-33.31***	0.000252195
GvpA2-GvpS	GvpS-Lg	Sm-GvpA2
GvpA2-GvpS	Lg-GvpS	GvpA2-Sm
GvpA2-GvpS	Lg-GvpS	Sm-GvpA2
GvpA2-GvpK	GvpA2-Lg	GvpK-Sm
GvpA2-GvpK	GvpA2-Lg	Sm-GvpK
GvpA2-GvpK	Lg-GvpA2	GvpK-Sm
GvpA2-GvpK	Lg-GvpA2	Sm-GvpK
GvpA2-GvpK	GvpK-Lg	GvpA2-Sm	28.34***	2.1079e-05	5.09***	7.46629e-05	-23.25***	0.000113498
GvpA2-GvpK	GvpK-Lg	Sm-GvpA2
GvpA2-GvpK	Lg-GvpK	GvpA2-Sm
GvpA2-GvpK	Lg-GvpK	Sm-GvpA2
GvpA2-GvpJ	GvpA2-Lg	GvpJ-Sm
GvpA2-GvpJ	GvpA2-Lg	Sm-GvpJ
GvpA2-GvpJ	Lg-GvpA2	GvpJ-Sm
GvpA2-GvpJ	Lg-GvpA2	Sm-GvpJ
GvpA2-GvpJ	GvpJ-Lg	GvpA2-Sm	294.15**	0.00192674	48.23***	5.6453e-05	-245.92*	0.0139939
GvpA2-GvpJ	GvpJ-Lg	Sm-GvpA2
GvpA2-GvpJ	Lg-GvpJ	GvpA2-Sm
GvpA2-GvpJ	Lg-GvpJ	Sm-GvpA2
GvpA2-GvpT	GvpA2-Lg	GvpT-Sm
GvpA2-GvpT	GvpA2-Lg	Sm-GvpT
GvpA2-GvpT	Lg-GvpA2	GvpT-Sm
GvpA2-GvpT	Lg-GvpA2	Sm-GvpT
GvpA2-GvpT	GvpT-Lg	GvpA2-Sm
GvpA2-GvpT	GvpT-Lg	Sm-GvpA2
GvpA2-GvpT	Lg-GvpT	GvpA2-Sm
GvpA2-GvpT	Lg-GvpT	Sm-GvpA2
GvpA2-GvpU	GvpA2-Lg	GvpU-Sm
GvpA2-GvpU	GvpA2-Lg	Sm-GvpU
GvpA2-GvpU	Lg-GvpA2	GvpU-Sm
GvpA2-GvpU	Lg-GvpA2	Sm-GvpU
GvpA2-GvpU	GvpU-Lg	GvpA2-Sm	9.97**	0.00874918	4.01		-5.96		Yes
GvpA2-GvpU	GvpU-Lg	Sm-GvpA2
GvpA2-GvpU	Lg-GvpU	GvpA2-Sm
GvpA2-GvpU	Lg-GvpU	Sm-GvpA2
GvpR-GvpN	GvpR-Lg	GvpN-Sm
GvpR-GvpN	GvpR-Lg	Sm-GvpN
GvpR-GvpN	Lg-GvpR	GvpN-Sm
GvpR-GvpN	Lg-GvpR	Sm-GvpN
GvpR-GvpN	GvpN-Lg	GvpR-Sm
GvpR-GvpN	GvpN-Lg	Sm-GvpR	0.3		0.09		-0.21
GvpR-GvpN	Lg-GvpN	GvpR-Sm
GvpR-GvpN	Lg-GvpN	Sm-GvpR
GvpR-GvpF	GvpR-Lg	GvpF-Sm
GvpR-GvpF	GvpR-Lg	Sm-GvpF
GvpR-GvpF	Lg-GvpR	GvpF-Sm
GvpR-GvpF	Lg-GvpR	Sm-GvpF
GvpR-GvpF	GvpF-Lg	GvpR-Sm
GvpR-GvpF	GvpF-Lg	Sm-GvpR
GvpR-GvpF	Lg-GvpF	GvpR-Sm
GvpR-GvpF	Lg-GvpF	Sm-GvpR
GvpR-GvpG	GvpR-Lg	GvpG-Sm
GvpR-GvpG	GvpR-Lg	Sm-GvpG
GvpR-GvpG	Lg-GvpR	GvpG-Sm
GvpR-GvpG	Lg-GvpR	Sm-GvpG
GvpR-GvpG	GvpG-Lg	GvpR-Sm	1.09		0.41		-0.68
GvpR-GvpG	GvpG-Lg	Sm-GvpR
GvpR-GvpG	Lg-GvpG	GvpR-Sm
GvpR-GvpG	Lg-GvpG	Sm-GvpR
GvpR-GvpL	GvpR-Lg	GvpL-Sm
GvpR-GvpL	GvpR-Lg	Sm-GvpL
GvpR-GvpL	Lg-GvpR	GvpL-Sm
GvpR-GvpL	Lg-GvpR	Sm-GvpL
GvpR-GvpL	GvpL-Lg	GvpR-Sm	1.8		0.63		-1.17
GvpR-GvpL	GvpL-Lg	Sm-GvpR
GvpR-GvpL	Lg-GvpL	GvpR-Sm
GvpR-GvpL	Lg-GvpL	Sm-GvpR
GvpR-GvpS	GvpR-Lg	GvpS-Sm
GvpR-GvpS	GvpR-Lg	Sm-GvpS
GvpR-GvpS	Lg-GvpR	GvpS-Sm
GvpR-GvpS	Lg-GvpR	Sm-GvpS
GvpR-GvpS	GvpS-Lg	GvpR-Sm	14.35		-2.32		-16.67
GvpR-GvpS	GvpS-Lg	Sm-GvpR
GvpR-GvpS	Lg-GvpS	GvpR-Sm
GvpR-GvpS	Lg-GvpS	Sm-GvpR
GvpR-GvpK	GvpR-Lg	GvpK-Sm
GvpR-GvpK	GvpR-Lg	Sm-GvpK
GvpR-GvpK	Lg-GvpR	GvpK-Sm
GvpR-GvpK	Lg-GvpR	Sm-GvpK
GvpR-GvpK	GvpK-Lg	GvpR-Sm
GvpR-GvpK	GvpK-Lg	Sm-GvpR
GvpR-GvpK	Lg-GvpK	GvpR-Sm
GvpR-GvpK	Lg-GvpK	Sm-GvpR	7.15		-1.71		-8.86**	0.00210008
GvpR-GvpJ	GvpR-Lg	GvpJ-Sm
GvpR-GvpJ	GvpR-Lg	Sm-GvpJ
GvpR-GvpJ	Lg-GvpR	GvpJ-Sm
GvpR-GvpJ	Lg-GvpR	Sm-GvpJ
GvpR-GvpJ	GvpJ-Lg	GvpR-Sm	1.67		0.64		-1.03
GvpR-GvpJ	GvpJ-Lg	Sm-GvpR
GvpR-GvpJ	Lg-GvpJ	GvpR-Sm
GvpR-GvpJ	Lg-GvpJ	Sm-GvpR
GvpR-GvpT	GvpR-Lg	GvpT-Sm
GvpR-GvpT	GvpR-Lg	Sm-GvpT
GvpR-GvpT	Lg-GvpR	GvpT-Sm
GvpR-GvpT	Lg-GvpR	Sm-GvpT
GvpR-GvpT	GvpT-Lg	GvpR-Sm
GvpR-GvpT	GvpT-Lg	Sm-GvpR
GvpR-GvpT	Lg-GvpT	GvpR-Sm
GvpR-GvpT	Lg-GvpT	Sm-GvpR
GvpR-GvpU	GvpR-Lg	GvpU-Sm
GvpR-GvpU	GvpR-Lg	Sm-GvpU
GvpR-GvpU	Lg-GvpR	GvpU-Sm
GvpR-GvpU	Lg-GvpR	Sm-GvpU
GvpR-GvpU	GvpU-Lg	GvpR-Sm
GvpR-GvpU	GvpU-Lg	Sm-GvpR
GvpR-GvpU	Lg-GvpU	GvpR-Sm	26.4*	0.0131359	-6.42		-32.82**	0.00457869
GvpR-GvpU	Lg-GvpU	Sm-GvpR
GvpN-GvpF	GvpN-Lg	GvpF-Sm
GvpN-GvpF	GvpN-Lg	Sm-GvpF
GvpN-GvpF	Lg-GvpN	GvpF-Sm	-134.11		-0.74		133.37
GvpN-GvpF	Lg-GvpN	Sm-GvpF
GvpN-GvpF	GvpF-Lg	GvpN-Sm
GvpN-GvpF	GvpF-Lg	Sm-GvpN
GvpN-GvpF	Lg-GvpF	GvpN-Sm
GvpN-GvpF	Lg-GvpF	Sm-GvpN
GvpN-GvpG	GvpN-Lg	GvpG-Sm
GvpN-GvpG	GvpN-Lg	Sm-GvpG
GvpN-GvpG	Lg-GvpN	GvpG-Sm
GvpN-GvpG	Lg-GvpN	Sm-GvpG	-67.56		-0.55		67.01
GvpN-GvpG	GvpG-Lg	GvpN-Sm
GvpN-GvpG	GvpG-Lg	Sm-GvpN
GvpN-GvpG	Lg-GvpG	GvpN-Sm
GvpN-GvpG	Lg-GvpG	Sm-GvpN
GvpN-GvpL	GvpN-Lg	GvpL-Sm
GvpN-GvpL	GvpN-Lg	Sm-GvpL
GvpN-GvpL	Lg-GvpN	GvpL-Sm
GvpN-GvpL	Lg-GvpN	Sm-GvpL
GvpN-GvpL	GvpL-Lg	GvpN-Sm
GvpN-GvpL	GvpL-Lg	Sm-GvpN
GvpN-GvpL	Lg-GvpL	GvpN-Sm
GvpN-GvpL	Lg-GvpL	Sm-GvpN
GvpN-GvpS	GvpN-Lg	GvpS-Sm	0.9		0.24		-0.66
GvpN-GvpS	GvpN-Lg	Sm-GvpS
GvpN-GvpS	Lg-GvpN	GvpS-Sm
GvpN-GvpS	Lg-GvpN	Sm-GvpS
GvpN-GvpS	GvpS-Lg	GvpN-Sm
GvpN-GvpS	GvpS-Lg	Sm-GvpN
GvpN-GvpS	Lg-GvpS	GvpN-Sm
GvpN-GvpS	Lg-GvpS	Sm-GvpN
GvpN-GvpK	GvpN-Lg	GvpK-Sm
GvpN-GvpK	GvpN-Lg	Sm-GvpK
GvpN-GvpK	Lg-GvpN	GvpK-Sm
GvpN-GvpK	Lg-GvpN	Sm-GvpK
GvpN-GvpK	GvpK-Lg	GvpN-Sm
GvpN-GvpK	GvpK-Lg	Sm-GvpN	27.69		-0.46		-28.15**	0.00212546
GvpN-GvpK	Lg-GvpK	GvpN-Sm
GvpN-GvpK	Lg-GvpK	Sm-GvpN
GvpN-GvpJ	GvpN-Lg	GvpJ-Sm
GvpN-GvpJ	GvpN-Lg	Sm-GvpJ
GvpN-GvpJ	Lg-GvpN	GvpJ-Sm	-26.34		4.76		31.1
GvpN-GvpJ	Lg-GvpN	Sm-GvpJ
GvpN-GvpJ	GvpJ-Lg	GvpN-Sm
GvpN-GvpJ	GvpJ-Lg	Sm-GvpN
GvpN-GvpJ	Lg-GvpJ	GvpN-Sm
GvpN-GvpJ	Lg-GvpJ	Sm-GvpN
GvpN-GvpT	GvpN-Lg	GvpT-Sm
GvpN-GvpT	GvpN-Lg	Sm-GvpT
GvpN-GvpT	Lg-GvpN	GvpT-Sm
GvpN-GvpT	Lg-GvpN	Sm-GvpT
GvpN-GvpT	GvpT-Lg	GvpN-Sm
GvpN-GvpT	GvpT-Lg	Sm-GvpN
GvpN-GvpT	Lg-GvpT	GvpN-Sm	-135.53		-0.74		134.79
GvpN-GvpT	Lg-GvpT	Sm-GvpN
GvpN-GvpU	GvpN-Lg	GvpU-Sm
GvpN-GvpU	GvpN-Lg	Sm-GvpU
GvpN-GvpU	Lg-GvpN	GvpU-Sm
GvpN-GvpU	Lg-GvpN	Sm-GvpU
GvpN-GvpU	GvpU-Lg	GvpN-Sm
GvpN-GvpU	GvpU-Lg	Sm-GvpN
GvpN-GvpU	Lg-GvpU	GvpN-Sm
GvpN-GvpU	Lg-GvpU	Sm-GvpN
GvpF-GvpG	GvpF-Lg	GvpG-Sm
GvpF-GvpG	GvpF-Lg	Sm-GvpG
GvpF-GvpG	Lg-GvpF	GvpG-Sm
GvpF-GvpG	Lg-GvpF	Sm-GvpG
GvpF-GvpG	GvpG-Lg	GvpF-Sm	-7.63		-0.14		7.49
GvpF-GvpG	GvpG-Lg	Sm-GvpF
GvpF-GvpG	Lg-GvpG	GvpF-Sm
GvpF-GvpG	Lg-GvpG	Sm-GvpF
GvpF-GvpL	GvpF-Lg	GvpL-Sm
GvpF-GvpL	GvpF-Lg	Sm-GvpL
GvpF-GvpL	Lg-GvpF	GvpL-Sm
GvpF-GvpL	Lg-GvpF	Sm-GvpL
GvpF-GvpL	GvpL-Lg	GvpF-Sm	16.22		-7.71		-23.93
GvpF-GvpL	GvpL-Lg	Sm-GvpF
GvpF-GvpL	Lg-GvpL	GvpF-Sm
GvpF-GvpL	Lg-GvpL	Sm-GvpF
GvpF-GvpS	GvpF-Lg	GvpS-Sm
GvpF-GvpS	GvpF-Lg	Sm-GvpS
GvpF-GvpS	Lg-GvpF	GvpS-Sm
GvpF-GvpS	Lg-GvpF	Sm-GvpS
GvpF-GvpS	GvpS-Lg	GvpF-Sm
GvpF-GvpS	GvpS-Lg	Sm-GvpF	7.55*	0.0365448	25.86**	0.00273075	18.31
GvpF-GvpS	Lg-GvpS	GvpF-Sm
GvpF-GvpS	Lg-GvpS	Sm-GvpF
GvpF-GvpK	GvpF-Lg	GvpK-Sm
GvpF-GvpK	GvpF-Lg	Sm-GvpK
GvpF-GvpK	Lg-GvpF	GvpK-Sm	-114.49		0.65		115.14
GvpF-GvpK	Lg-GvpF	Sm-GvpK
GvpF-GvpK	GvpK-Lg	GvpF-Sm
GvpF-GvpK	GvpK-Lg	Sm-GvpF
GvpF-GvpK	Lg-GvpK	GvpF-Sm
GvpF-GvpK	Lg-GvpK	Sm-GvpF
GvpF-GvpJ	GvpF-Lg	GvpJ-Sm
GvpF-GvpJ	GvpF-Lg	Sm-GvpJ
GvpF-GvpJ	Lg-GvpF	GvpJ-Sm
GvpF-GvpJ	Lg-GvpF	Sm-GvpJ
GvpF-GvpJ	GvpJ-Lg	GvpF-Sm
GvpF-GvpJ	GvpJ-Lg	Sm-GvpF
GvpF-GvpJ	Lg-GvpJ	GvpF-Sm	31.25		0.29		-30.96
GvpF-GvpJ	Lg-GvpJ	Sm-GvpF
GvpF-GvpT	GvpF-Lg	GvpT-Sm
GvpF-GvpT	GvpF-Lg	Sm-GvpT
GvpF-GvpT	Lg-GvpF	GvpT-Sm
GvpF-GvpT	Lg-GvpF	Sm-GvpT
GvpF-GvpT	GvpT-Lg	GvpF-Sm	-11.68		-9.73		1.95
GvpF-GvpT	GvpT-Lg	Sm-GvpF
GvpF-GvpT	Lg-GvpT	GvpF-Sm
GvpF-GvpT	Lg-GvpT	Sm-GvpF
GvpF-GvpU	GvpF-Lg	GvpU-Sm
GvpF-GvpU	GvpF-Lg	Sm-GvpU
GvpF-GvpU	Lg-GvpF	GvpU-Sm
GvpF-GvpU	Lg-GvpF	Sm-GvpU
GvpF-GvpU	GvpU-Lg	GvpF-Sm
GvpF-GvpU	GvpU-Lg	Sm-GvpF
GvpF-GvpU	Lg-GvpU	GvpF-Sm
GvpF-GvpU	Lg-GvpU	Sm-GvpF
GvpG-GvpL	GvpG-Lg	GvpL-Sm
GvpG-GvpL	GvpG-Lg	Sm-GvpL
GvpG-GvpL	Lg-GvpG	GvpL-Sm
GvpG-GvpL	Lg-GvpG	Sm-GvpL
GvpG-GvpL	GvpL-Lg	GvpG-Sm
GvpG-GvpL	GvpL-Lg	Sm-GvpG
GvpG-GvpL	Lg-GvpL	GvpG-Sm
GvpG-GvpL	Lg-GvpL	Sm-GvpG
GvpG-GvpS	GvpG-Lg	GvpS-Sm
GvpG-GvpS	GvpG-Lg	Sm-GvpS
GvpG-GvpS	Lg-GvpG	GvpS-Sm
GvpG-GvpS	Lg-GvpG	Sm-GvpS
GvpG-GvpS	GvpS-Lg	GvpG-Sm
GvpG-GvpS	GvpS-Lg	Sm-GvpG	125.49*	0.0108698	1.48		-124.01***	5.49488e-05
GvpG-GvpS	Lg-GvpS	GvpG-Sm
GvpG-GvpS	Lg-GvpS	Sm-GvpG
GvpG-GvpK	GvpG-Lg	GvpK-Sm
GvpG-GvpK	GvpG-Lg	Sm-GvpK
GvpG-GvpK	Lg-GvpG	GvpK-Sm
GvpG-GvpK	Lg-GvpG	Sm-GvpK
GvpG-GvpK	GvpK-Lg	GvpG-Sm
GvpG-GvpK	GvpK-Lg	Sm-GvpG	54.59***	0.000324259	-5.75		-60.34**	0.00162685
GvpG-GvpK	Lg-GvpK	GvpG-Sm
GvpG-GvpK	Lg-GvpK	Sm-GvpG
GvpG-GvpJ	GvpG-Lg	GvpJ-Sm	65.15		0.77		-64.38
GvpG-GvpJ	GvpG-Lg	Sm-GvpJ
GvpG-GvpJ	Lg-GvpG	GvpJ-Sm
GvpG-GvpJ	Lg-GvpG	Sm-GvpJ
GvpG-GvpJ	GvpJ-Lg	GvpG-Sm
GvpG-GvpJ	GvpJ-Lg	Sm-GvpG
GvpG-GvpJ	Lg-GvpJ	GvpG-Sm
GvpG-GvpJ	Lg-GvpJ	Sm-GvpG
GvpG-GvpT	GvpG-Lg	GvpT-Sm
GvpG-GvpT	GvpG-Lg	Sm-GvpT
GvpG-GvpT	Lg-GvpG	GvpT-Sm
GvpG-GvpT	Lg-GvpG	Sm-GvpT
GvpG-GvpT	GvpT-Lg	GvpG-Sm
GvpG-GvpT	GvpT-Lg	Sm-GvpG
GvpG-GvpT	Lg-GvpT	GvpG-Sm
GvpG-GvpT	Lg-GvpT	Sm-GvpG	10.61*	0.0343639	-9.22		-19.83***	5.5114e-05
GvpG-GvpU	GvpG-Lg	GvpU-Sm
GvpG-GvpU	GvpG-Lg	Sm-GvpU
GvpG-GvpU	Lg-GvpG	GvpU-Sm
GvpG-GvpU	Lg-GvpG	Sm-GvpU
GvpG-GvpU	GvpU-Lg	GvpG-Sm
GvpG-GvpU	GvpU-Lg	Sm-GvpG
GvpG-GvpU	Lg-GvpU	GvpG-Sm	45.33***	0.000895638	-2.25		-47.58***	0.000612681
GvpG-GvpU	Lg-GvpU	Sm-GvpG
GvpL-GvpS	GvpL-Lg	GvpS-Sm
GvpL-GvpS	GvpL-Lg	Sm-GvpS
GvpL-GvpS	Lg-GvpL	GvpS-Sm
GvpL-GvpS	Lg-GvpL	Sm-GvpS
GvpL-GvpS	GvpS-Lg	GvpL-Sm
GvpL-GvpS	GvpS-Lg	Sm-GvpL
GvpL-GvpS	Lg-GvpS	GvpL-Sm
GvpL-GvpS	Lg-GvpS	Sm-GvpL
GvpL-GvpK	GvpL-Lg	GvpK-Sm
GvpL-GvpK	GvpL-Lg	Sm-GvpK
GvpL-GvpK	Lg-GvpL	GvpK-Sm
GvpL-GvpK	Lg-GvpL	Sm-GvpK
GvpL-GvpK	GvpK-Lg	GvpL-Sm	51.86***	0.000580394	-1.45		-53.31**	0.0042905
GvpL-GvpK	GvpK-Lg	Sm-GvpL
GvpL-GvpK	Lg-GvpK	GvpL-Sm
GvpL-GvpK	Lg-GvpK	Sm-GvpL
GvpL-GvpJ	GvpL-Lg	GvpJ-Sm	13.72***	0.000226149	2.13		-11.59**	0.00169586
GvpL-GvpJ	GvpL-Lg	Sm-GvpJ
GvpL-GvpJ	Lg-GvpL	GvpJ-Sm
GvpL-GvpJ	Lg-GvpL	Sm-GvpJ
GvpL-GvpJ	GvpJ-Lg	GvpL-Sm
GvpL-GvpJ	GvpJ-Lg	Sm-GvpL
GvpL-GvpJ	Lg-GvpJ	GvpL-Sm
GvpL-GvpJ	Lg-GvpJ	Sm-GvpL
GvpL-GvpT	GvpL-Lg	GvpT-Sm
GvpL-GvpT	GvpL-Lg	Sm-GvpT
GvpL-GvpT	Lg-GvpL	GvpT-Sm
GvpL-GvpT	Lg-GvpL	Sm-GvpT	-8.38		-9.56		-1.18
GvpL-GvpT	GvpT-Lg	GvpL-Sm
GvpL-GvpT	GvpT-Lg	Sm-GvpL
GvpL-GvpT	Lg-GvpT	GvpL-Sm
GvpL-GvpT	Lg-GvpT	Sm-GvpL
GvpL-GvpU	GvpL-Lg	GvpU-Sm
GvpL-GvpU	GvpL-Lg	Sm-GvpU
GvpL-GvpU	Lg-GvpL	GvpU-Sm
GvpL-GvpU	Lg-GvpL	Sm-GvpU
GvpL-GvpU	GvpU-Lg	GvpL-Sm	-59.08		-0.37		58.71
GvpL-GvpU	GvpU-Lg	Sm-GvpL
GvpL-GvpU	Lg-GvpU	GvpL-Sm
GvpL-GvpU	Lg-GvpU	Sm-GvpL
GvpS-GvpK	GvpS-Lg	GvpK-Sm	0.52		0.47		-0.05
GvpS-GvpK	GvpS-Lg	Sm-GvpK
GvpS-GvpK	Lg-GvpS	GvpK-Sm
GvpS-GvpK	Lg-GvpS	Sm-GvpK
GvpS-GvpK	GvpK-Lg	GvpS-Sm
GvpS-GvpK	GvpK-Lg	Sm-GvpS
GvpS-GvpK	Lg-GvpK	GvpS-Sm
GvpS-GvpK	Lg-GvpK	Sm-GvpS
GvpS-GvpJ	GvpS-Lg	GvpJ-Sm
GvpS-GvpJ	GvpS-Lg	Sm-GvpJ
GvpS-GvpJ	Lg-GvpS	GvpJ-Sm	-117.9		-0.7		117.2
GvpS-GvpJ	Lg-GvpS	Sm-GvpJ
GvpS-GvpJ	GvpJ-Lg	GvpS-Sm
GvpS-GvpJ	GvpJ-Lg	Sm-GvpS
GvpS-GvpJ	Lg-GvpJ	GvpS-Sm
GvpS-GvpJ	Lg-GvpJ	Sm-GvpS
GvpS-GvpT	GvpS-Lg	GvpT-Sm
GvpS-GvpT	GvpS-Lg	Sm-GvpT	-2.16		-9.42		-7.26
GvpS-GvpT	Lg-GvpS	GvpT-Sm
GvpS-GvpT	Lg-GvpS	Sm-GvpT
GvpS-GvpT	GvpT-Lg	GvpS-Sm
GvpS-GvpT	GvpT-Lg	Sm-GvpS
GvpS-GvpT	Lg-GvpT	GvpS-Sm
GvpS-GvpT	Lg-GvpT	Sm-GvpS
GvpS-GvpU	GvpS-Lg	GvpU-Sm
GvpS-GvpU	GvpS-Lg	Sm-GvpU
GvpS-GvpU	Lg-GvpS	GvpU-Sm
GvpS-GvpU	Lg-GvpS	Sm-GvpU
GvpS-GvpU	GvpU-Lg	GvpS-Sm	2.42		-1.54		-3.96
GvpS-GvpU	GvpU-Lg	Sm-GvpS
GvpS-GvpU	Lg-GvpU	GvpS-Sm
GvpS-GvpU	Lg-GvpU	Sm-GvpS
GvpK-GvpJ	GvpK-Lg	GvpJ-Sm
GvpK-GvpJ	GvpK-Lg	Sm-GvpJ
GvpK-GvpJ	Lg-GvpK	GvpJ-Sm	73.75*	0.0495531	1.21		-72.54
GvpK-GvpJ	Lg-GvpK	Sm-GvpJ
GvpK-GvpJ	GvpJ-Lg	GvpK-Sm
GvpK-GvpJ	GvpJ-Lg	Sm-GvpK
GvpK-GvpJ	Lg-GvpJ	GvpK-Sm
GvpK-GvpJ	Lg-GvpJ	Sm-GvpK
GvpK-GvpT	GvpK-Lg	GvpT-Sm
GvpK-GvpT	GvpK-Lg	Sm-GvpT
GvpK-GvpT	Lg-GvpK	GvpT-Sm
GvpK-GvpT	Lg-GvpK	Sm-GvpT	-10.68		-9.65		1.03
GvpK-GvpT	GvpT-Lg	GvpK-Sm
GvpK-GvpT	GvpT-Lg	Sm-GvpK
GvpK-GvpT	Lg-GvpT	GvpK-Sm
GvpK-GvpT	Lg-GvpT	Sm-GvpK
GvpK-GvpU	GvpK-Lg	GvpU-Sm
GvpK-GvpU	GvpK-Lg	Sm-GvpU
GvpK-GvpU	Lg-GvpK	GvpU-Sm
GvpK-GvpU	Lg-GvpK	Sm-GvpU
GvpK-GvpU	GvpU-Lg	GvpK-Sm
GvpK-GvpU	GvpU-Lg	Sm-GvpK
GvpK-GvpU	Lg-GvpU	GvpK-Sm
GvpK-GvpU	Lg-GvpU	Sm-GvpK
GvpJ-GvpT	GvpJ-Lg	GvpT-Sm
GvpJ-GvpT	GvpJ-Lg	Sm-GvpT
GvpJ-GvpT	Lg-GvpJ	GvpT-Sm
GvpJ-GvpT	Lg-GvpJ	Sm-GvpT
GvpJ-GvpT	GvpT-Lg	GvpJ-Sm
GvpJ-GvpT	GvpT-Lg	Sm-GvpJ
GvpJ-GvpT	Lg-GvpT	GvpJ-Sm	-83.79		0.39		84.18
GvpJ-GvpT	Lg-GvpT	Sm-GvpJ
GvpJ-GvpU	GvpJ-Lg	GvpU-Sm
GvpJ-GvpU	GvpJ-Lg	Sm-GvpU
GvpJ-GvpU	Lg-GvpJ	GvpU-Sm
GvpJ-GvpU	Lg-GvpJ	Sm-GvpU
GvpJ-GvpU	GvpU-Lg	GvpJ-Sm
GvpJ-GvpU	GvpU-Lg	Sm-GvpJ
GvpJ-GvpU	Lg-GvpU	GvpJ-Sm	-30.19		2.62		32.81
GvpJ-GvpU	Lg-GvpU	Sm-GvpJ
GvpT-GvpU	GvpT-Lg	GvpU-Sm
GvpT-GvpU	GvpT-Lg	Sm-GvpU
GvpT-GvpU	Lg-GvpT	GvpU-Sm
GvpT-GvpU	Lg-GvpT	Sm-GvpU
GvpT-GvpU	GvpU-Lg	GvpT-Sm
GvpT-GvpU	GvpU-Lg	Sm-GvpT
GvpT-GvpU	Lg-GvpU	GvpT-Sm
GvpT-GvpU	Lg-GvpU	Sm-GvpT
GvpA2-GvpA2	GvpA2-Lg	GvpA2-Sm	32.27***	2.5269e-05	13.41**	0.00210959	-18.86*	0.0240813	Yes
GvpA2-GvpA2	GvpA2-Lg	Sm-GvpA2	10.13**	0.00260564	5.21***	9.08594e-06	-4.97
GvpA2-GvpA2	Lg-GvpA2	GvpA2-Sm	118.82*	0.0470156	68.52***	0.000132939	-49.84		Yes
GvpA2-GvpA2	Lg-GvpA2	Sm-GvpA2	2.42		0.27		-2.15
GvpR-GvpR	GvpR-Lg	GvpR-Sm	25.25***	7.06941e-05	13.57***	1.06141e-05	-11.68**	0.00171274
GvpR-GvpR	GvpR-Lg	Sm-GvpR
GvpR-GvpR	Lg-GvpR	GvpR-Sm
GvpR-GvpR	Lg-GvpR	Sm-GvpR
GvpN-GvpN	GvpN-Lg	GvpN-Sm	13.8***	6.57319e-05	1.05		-12.75
GvpN-GvpN	GvpN-Lg	Sm-GvpN
GvpN-GvpN	Lg-GvpN	GvpN-Sm
GvpN-GvpN	Lg-GvpN	Sm-GvpN
GvpF-GvpF	GvpF-Lg	GvpF-Sm	3.54		-0.02		-3.56
GvpF-GvpF	GvpF-Lg	Sm-GvpF	0.53		0.03		-0.5
GvpF-GvpF	Lg-GvpF	GvpF-Sm	-0.81		-8.3		-7.49
GvpF-GvpF	Lg-GvpF	Sm-GvpF
GvpG-GvpG	GvpG-Lg	GvpG-Sm
GvpG-GvpG	GvpG-Lg	Sm-GvpG
GvpG-GvpG	Lg-GvpG	GvpG-Sm	2.25		-6.07		-8.32
GvpG-GvpG	Lg-GvpG	Sm-GvpG
GvpL-GvpL	GvpL-Lg	GvpL-Sm	40.69**	0.00589992	-4.59		-45.28
GvpL-GvpL	GvpL-Lg	Sm-GvpL
GvpL-GvpL	Lg-GvpL	GvpL-Sm
GvpL-GvpL	Lg-GvpL	Sm-GvpL
GvpS-GvpS	GvpS-Lg	GvpS-Sm	7.28		-6.92		-14.2
GvpS-GvpS	GvpS-Lg	Sm-GvpS
GvpS-GvpS	Lg-GvpS	GvpS-Sm
GvpS-GvpS	Lg-GvpS	Sm-GvpS
GvpK-GvpK	GvpK-Lg	GvpK-Sm
GvpK-GvpK	GvpK-Lg	Sm-GvpK
GvpK-GvpK	Lg-GvpK	GvpK-Sm	80.43***	0.000103458	59.6		-20.83
GvpK-GvpK	Lg-GvpK	Sm-GvpK
GvpJ-GvpJ	GvpJ-Lg	GvpJ-Sm	160.05**	0.00390794	12.39***	0.000563376	-147.66**	0.00947855
GvpJ-GvpJ	GvpJ-Lg	Sm-GvpJ
GvpJ-GvpJ	Lg-GvpJ	GvpJ-Sm
GvpJ-GvpJ	Lg-GvpJ	Sm-GvpJ
GvpT-GvpT	GvpT-Lg	GvpT-Sm	-130.63		-0.51		130.12
GvpT-GvpT	GvpT-Lg	Sm-GvpT
GvpT-GvpT	Lg-GvpT	GvpT-Sm
GvpT-GvpT	Lg-GvpT	Sm-GvpT
GvpU-GvpU	GvpU-Lg	GvpU-Sm	10.21***	1.04544e-05	0.41		-9.8
GvpU-GvpU	GvpU-Lg	Sm-GvpU
GvpU-GvpU	Lg-GvpU	GvpU-Sm
GvpU-GvpU	Lg-GvpU	Sm-GvpU

## Sheet: 3 - Operon Present vs. Absent
Interaction	Large Bit	Small Bit	With Operon							Without Operon							Fold-change without operon
			t4	t4 p-value	t24	t24 p-value	t24-t4	t24-t4 p-value	Western Blot?	t4	t4 p-value	t24	t24 p-value	t24-t4	t24-t4 p-value	Western Blot?
GvpA2-GvpR	GvpA2-Lg	GvpR-Sm
GvpA2-GvpR	GvpA2-Lg	Sm-GvpR
GvpA2-GvpR	Lg-GvpA2	GvpR-Sm	1.94		0.6		-1.34			2.16		0.83		-1.33			1.1134
GvpA2-GvpR	Lg-GvpA2	Sm-GvpR	-12.55		6.79		19.34*	0.0127249		-94.61		-0.42		94.19			-0.0618557
GvpA2-GvpR	GvpR-Lg	GvpA2-Sm	0.27		1.14		0.87		Yes
GvpA2-GvpR	GvpR-Lg	Sm-GvpA2
GvpA2-GvpR	Lg-GvpR	GvpA2-Sm
GvpA2-GvpR	Lg-GvpR	Sm-GvpA2	-13.63		-1.53		12.1		Yes
GvpA2-GvpN	GvpA2-Lg	GvpN-Sm	-7.37		0.42		7.79
GvpA2-GvpN	GvpA2-Lg	Sm-GvpN	-7.06		-1.16		5.9
GvpA2-GvpN	Lg-GvpA2	GvpN-Sm	0.07		0.44		0.37
GvpA2-GvpN	Lg-GvpA2	Sm-GvpN	-11.82		-1.46		10.36
GvpA2-GvpN	GvpN-Lg	GvpA2-Sm	0.86		0.61		-0.25		Yes	24.59***	1.50349e-05	15.24*	0.0547664	-9.35			28.593
GvpA2-GvpN	GvpN-Lg	Sm-GvpA2	-8.4		-1.18		7.22
GvpA2-GvpN	Lg-GvpN	GvpA2-Sm	-1.71		-0.38		1.33
GvpA2-GvpN	Lg-GvpN	Sm-GvpA2	-14.11		-1.53		12.58		Yes
GvpA2-GvpF	GvpA2-Lg	GvpF-Sm	-6.98		-0.38		6.6
GvpA2-GvpF	GvpA2-Lg	Sm-GvpF	-8.19		-1.16		7.03
GvpA2-GvpF	Lg-GvpA2	GvpF-Sm	0.17		0.47		0.3
GvpA2-GvpF	Lg-GvpA2	Sm-GvpF	-12		-1.51		10.49
GvpA2-GvpF	GvpF-Lg	GvpA2-Sm	1.67		2.4		0.73		Yes	5.01***	0.000922762	0.53		-4.48**	0.00128445	Yes
GvpA2-GvpF	GvpF-Lg	Sm-GvpA2	-2.42		-20.8		-18.38			1.61		0.21		-1.4
GvpA2-GvpF	Lg-GvpF	GvpA2-Sm	0.93		1.87		0.94		Yes	18.36***	5.74894e-05	2.46		-15.9***	0.000159315	Yes	9.81818
GvpA2-GvpF	Lg-GvpF	Sm-GvpA2	0.23		-0.08		-0.31			20.61		2.09		-18.52
GvpA2-GvpG	GvpA2-Lg	GvpG-Sm
GvpA2-GvpG	GvpA2-Lg	Sm-GvpG
GvpA2-GvpG	Lg-GvpA2	GvpG-Sm	1.9		3.26		1.36
GvpA2-GvpG	Lg-GvpA2	Sm-GvpG
GvpA2-GvpG	GvpG-Lg	GvpA2-Sm	39.35***	0.000614823	97.57***	0.000762392	58.2*	0.0464433	Yes	16.34**	0.00357167	6.09**	0.00781261	-10.25			0.16747
GvpA2-GvpG	GvpG-Lg	Sm-GvpA2
GvpA2-GvpG	Lg-GvpG	GvpA2-Sm
GvpA2-GvpG	Lg-GvpG	Sm-GvpA2
GvpA2-GvpL	GvpA2-Lg	GvpL-Sm
GvpA2-GvpL	GvpA2-Lg	Sm-GvpL
GvpA2-GvpL	Lg-GvpA2	GvpL-Sm	1.77		11.11		9.34
GvpA2-GvpL	Lg-GvpA2	Sm-GvpL
GvpA2-GvpL	GvpL-Lg	GvpA2-Sm	-1.59		28.93***	0.000364986	30.49***	0.000463459		16.52***	2.50308e-06	2.43		-14.09***	6.13784e-06		0.571034
GvpA2-GvpL	GvpL-Lg	Sm-GvpA2
GvpA2-GvpL	Lg-GvpL	GvpA2-Sm
GvpA2-GvpL	Lg-GvpL	Sm-GvpA2
GvpA2-GvpS	GvpA2-Lg	GvpS-Sm
GvpA2-GvpS	GvpA2-Lg	Sm-GvpS
GvpA2-GvpS	Lg-GvpA2	GvpS-Sm	0.4		0.81		0.41
GvpA2-GvpS	Lg-GvpA2	Sm-GvpS
GvpA2-GvpS	GvpS-Lg	GvpA2-Sm	0.82		5.65**	0.00810649	4.83		Yes	35.49***	0.000171702	2.18		-33.31***	0.000252195		6.28142
GvpA2-GvpS	GvpS-Lg	Sm-GvpA2
GvpA2-GvpS	Lg-GvpS	GvpA2-Sm
GvpA2-GvpS	Lg-GvpS	Sm-GvpA2
GvpA2-GvpK	GvpA2-Lg	GvpK-Sm	-4.65		0.58		5.23
GvpA2-GvpK	GvpA2-Lg	Sm-GvpK	-8.49		-1.18		7.31
GvpA2-GvpK	Lg-GvpA2	GvpK-Sm	0.18		1.6		1.42
GvpA2-GvpK	Lg-GvpA2	Sm-GvpK	-11.02		-1.52		9.5
GvpA2-GvpK	GvpK-Lg	GvpA2-Sm	0.83		1.24		0.41		Yes	28.34***	2.1079e-05	5.09***	7.46629e-05	-23.25***	0.000113498		22.8548
GvpA2-GvpK	GvpK-Lg	Sm-GvpA2	-12.94		-1.53		11.41
GvpA2-GvpK	Lg-GvpK	GvpA2-Sm	0.86		3.05		2.19
GvpA2-GvpK	Lg-GvpK	Sm-GvpA2	-8.45		-1.16		7.29		Yes
GvpA2-GvpJ	GvpA2-Lg	GvpJ-Sm
GvpA2-GvpJ	GvpA2-Lg	Sm-GvpJ
GvpA2-GvpJ	Lg-GvpA2	GvpJ-Sm	0.22		3.45		3.23
GvpA2-GvpJ	Lg-GvpA2	Sm-GvpJ
GvpA2-GvpJ	GvpJ-Lg	GvpA2-Sm	2.4		16.38**	0.00200032	13.98**	0.00428897	Yes	294.15**	0.00192674	48.23***	5.6453e-05	-245.92*	0.0139939		17.9579
GvpA2-GvpJ	GvpJ-Lg	Sm-GvpA2
GvpA2-GvpJ	Lg-GvpJ	GvpA2-Sm
GvpA2-GvpJ	Lg-GvpJ	Sm-GvpA2
GvpA2-GvpT	GvpA2-Lg	GvpT-Sm	-6.01		-0.95		5.06
GvpA2-GvpT	GvpA2-Lg	Sm-GvpT	-0.53		-1.26		-0.73
GvpA2-GvpT	Lg-GvpA2	GvpT-Sm	0.02		0.03		0.01
GvpA2-GvpT	Lg-GvpA2	Sm-GvpT	-12.36		-1.49		10.87
GvpA2-GvpT	GvpT-Lg	GvpA2-Sm	-0.01		0.06		0.07		Yes
GvpA2-GvpT	GvpT-Lg	Sm-GvpA2	0.11		0.43		0.32		Yes
GvpA2-GvpT	Lg-GvpT	GvpA2-Sm	-0.08		0.12		0.2
GvpA2-GvpT	Lg-GvpT	Sm-GvpA2	-2.49		-20.97		-18.48
GvpA2-GvpU	GvpA2-Lg	GvpU-Sm	-8.77		-1.18		7.59
GvpA2-GvpU	GvpA2-Lg	Sm-GvpU	-0.4		-1.26		-0.86
GvpA2-GvpU	Lg-GvpA2	GvpU-Sm	0.02		0.08		0.06
GvpA2-GvpU	Lg-GvpA2	Sm-GvpU	-0.17		-0.81		-0.64
GvpA2-GvpU	GvpU-Lg	GvpA2-Sm	-0.01		0.85		0.86		Yes	9.97**	0.00874918	4.01		-5.96		Yes	11.7294
GvpA2-GvpU	GvpU-Lg	Sm-GvpA2	-8.71		-1.19		7.52
GvpA2-GvpU	Lg-GvpU	GvpA2-Sm	-7.66		-0.42		7.24		Yes
GvpA2-GvpU	Lg-GvpU	Sm-GvpA2	-14.04		-1.54		12.5		Yes
GvpR-GvpN	GvpR-Lg	GvpN-Sm	-0.05		-0.27		-0.22
GvpR-GvpN	GvpR-Lg	Sm-GvpN
GvpR-GvpN	Lg-GvpR	GvpN-Sm
GvpR-GvpN	Lg-GvpR	Sm-GvpN
GvpR-GvpN	GvpN-Lg	GvpR-Sm
GvpR-GvpN	GvpN-Lg	Sm-GvpR	2.47		6.23*	0.0124635	3.76		Yes	0.3		0.09		-0.21			0.0481541
GvpR-GvpN	Lg-GvpN	GvpR-Sm
GvpR-GvpN	Lg-GvpN	Sm-GvpR
GvpR-GvpF	GvpR-Lg	GvpF-Sm	-0.32		0.36		0.68
GvpR-GvpF	GvpR-Lg	Sm-GvpF	-0.01		0.19		0.2
GvpR-GvpF	Lg-GvpR	GvpF-Sm	-5.73		-0.5		5.23
GvpR-GvpF	Lg-GvpR	Sm-GvpF
GvpR-GvpF	GvpF-Lg	GvpR-Sm	-0.99		-0.71		0.28		Yes
GvpR-GvpF	GvpF-Lg	Sm-GvpR	-2.4		-20.83		-18.43
GvpR-GvpF	Lg-GvpF	GvpR-Sm	-1.75		-1.51		0.24		Yes
GvpR-GvpF	Lg-GvpF	Sm-GvpR	-9.23		-1.46		7.77
GvpR-GvpG	GvpR-Lg	GvpG-Sm	-1.2		1.5		2.7
GvpR-GvpG	GvpR-Lg	Sm-GvpG
GvpR-GvpG	Lg-GvpR	GvpG-Sm
GvpR-GvpG	Lg-GvpR	Sm-GvpG
GvpR-GvpG	GvpG-Lg	GvpR-Sm	-0.98		8.96*	0.0102903	9.94*	0.0188985	Yes	1.09		0.41		-0.68			0.121652
GvpR-GvpG	GvpG-Lg	Sm-GvpR
GvpR-GvpG	Lg-GvpG	GvpR-Sm
GvpR-GvpG	Lg-GvpG	Sm-GvpR
GvpR-GvpL	GvpR-Lg	GvpL-Sm
GvpR-GvpL	GvpR-Lg	Sm-GvpL
GvpR-GvpL	Lg-GvpR	GvpL-Sm
GvpR-GvpL	Lg-GvpR	Sm-GvpL
GvpR-GvpL	GvpL-Lg	GvpR-Sm	13.66*	0.0359366	9.49*	0.0398517	-4.17		Yes	1.8		0.63		-1.17			0.131772
GvpR-GvpL	GvpL-Lg	Sm-GvpR
GvpR-GvpL	Lg-GvpL	GvpR-Sm
GvpR-GvpL	Lg-GvpL	Sm-GvpR
GvpR-GvpS	GvpR-Lg	GvpS-Sm	-2.69		-2.99		-0.3
GvpR-GvpS	GvpR-Lg	Sm-GvpS	-5.66		-0.78		4.88
GvpR-GvpS	Lg-GvpR	GvpS-Sm	-1.83		1.23		3.06
GvpR-GvpS	Lg-GvpR	Sm-GvpS	-10.11		-1.11		9		Yes
GvpR-GvpS	GvpS-Lg	GvpR-Sm	0.42		2.19		1.77		Yes	14.35		-2.32		-16.67			6.55251
GvpR-GvpS	GvpS-Lg	Sm-GvpR	-0.62		-0.22		0.4
GvpR-GvpS	Lg-GvpS	GvpR-Sm	0.66		0.66		0
GvpR-GvpS	Lg-GvpS	Sm-GvpR	-4.12		-0.33		3.79		Yes
GvpR-GvpK	GvpR-Lg	GvpK-Sm	-0.09		-0.56		-0.47
GvpR-GvpK	GvpR-Lg	Sm-GvpK	-6.14		-0.91		5.23
GvpR-GvpK	Lg-GvpR	GvpK-Sm	-2.98		-3.18		-0.2
GvpR-GvpK	Lg-GvpR	Sm-GvpK	-0.08		-0.75		-0.67
GvpR-GvpK	GvpK-Lg	GvpR-Sm	0.75		2.37		1.62
GvpR-GvpK	GvpK-Lg	Sm-GvpR	-0.03		0.31		0.34
GvpR-GvpK	Lg-GvpK	GvpR-Sm	0.29		0.22		-0.07
GvpR-GvpK	Lg-GvpK	Sm-GvpR	0.55		2.88		2.33			7.15		-1.71		-8.86**	0.00210008		2.48264
GvpR-GvpJ	GvpR-Lg	GvpJ-Sm	-2.52		-2.41		0.11		Yes
GvpR-GvpJ	GvpR-Lg	Sm-GvpJ
GvpR-GvpJ	Lg-GvpR	GvpJ-Sm
GvpR-GvpJ	Lg-GvpR	Sm-GvpJ
GvpR-GvpJ	GvpJ-Lg	GvpR-Sm	6.61		10.86*	0.0325525	4.25		Yes	1.67		0.64		-1.03			0.153775
GvpR-GvpJ	GvpJ-Lg	Sm-GvpR
GvpR-GvpJ	Lg-GvpJ	GvpR-Sm
GvpR-GvpJ	Lg-GvpJ	Sm-GvpR
GvpR-GvpT	GvpR-Lg	GvpT-Sm	-5.92		-0.92		5
GvpR-GvpT	GvpR-Lg	Sm-GvpT	-0.47		-1.23		-0.76
GvpR-GvpT	Lg-GvpR	GvpT-Sm	0.04		-5.85		-5.89
GvpR-GvpT	Lg-GvpR	Sm-GvpT	-12.16		-1.52		10.64
GvpR-GvpT	GvpT-Lg	GvpR-Sm	-4.75		-5.63		-0.88
GvpR-GvpT	GvpT-Lg	Sm-GvpR	-0.03		-0.02		0.01		Yes
GvpR-GvpT	Lg-GvpT	GvpR-Sm	-0.95		-0.57		0.38		Yes
GvpR-GvpT	Lg-GvpT	Sm-GvpR	-0.92		-0.61		0.31
GvpR-GvpU	GvpR-Lg	GvpU-Sm	-0.43		-1.14		-0.71
GvpR-GvpU	GvpR-Lg	Sm-GvpU	-1.03		-1.32		-0.29
GvpR-GvpU	Lg-GvpR	GvpU-Sm	-5.72		-0.6		5.12
GvpR-GvpU	Lg-GvpR	Sm-GvpU	-14.03		-1.55		12.48
GvpR-GvpU	GvpU-Lg	GvpR-Sm	-4.5		-4.02		0.48		Yes
GvpR-GvpU	GvpU-Lg	Sm-GvpR	0		-0.01		-0.01
GvpR-GvpU	Lg-GvpU	GvpR-Sm	0.25		-3.31		-3.56			26.4*	0.0131359	-6.42		-32.82**	0.00457869		105.6
GvpR-GvpU	Lg-GvpU	Sm-GvpR	-13.52		-1.45		12.07
GvpN-GvpF	GvpN-Lg	GvpF-Sm	1.01		-0.9		-1.91
GvpN-GvpF	GvpN-Lg	Sm-GvpF	-4.84		-4.76		0.08
GvpN-GvpF	Lg-GvpN	GvpF-Sm	-6.1		6.4		12.5*	0.0145531		-134.11		-0.74		133.37			-0.115625
GvpN-GvpF	Lg-GvpN	Sm-GvpF	-6.13		-1.48		4.65		Yes
GvpN-GvpF	GvpF-Lg	GvpN-Sm
GvpN-GvpF	GvpF-Lg	Sm-GvpN
GvpN-GvpF	Lg-GvpF	GvpN-Sm	-0.18		-0.21		-0.03
GvpN-GvpF	Lg-GvpF	Sm-GvpN	-4.68		-0.22		4.46
GvpN-GvpG	GvpN-Lg	GvpG-Sm	0.39		2.49		2.1
GvpN-GvpG	GvpN-Lg	Sm-GvpG	0.25		0.38		0.13
GvpN-GvpG	Lg-GvpN	GvpG-Sm	0.92		-0.06		-0.98
GvpN-GvpG	Lg-GvpN	Sm-GvpG	-14.56		3.7		18.26			-67.56		-0.55		67.01			-0.148649
GvpN-GvpG	GvpG-Lg	GvpN-Sm	1.82		2.05		0.23
GvpN-GvpG	GvpG-Lg	Sm-GvpN	-1.44		-1.62		-0.18
GvpN-GvpG	Lg-GvpG	GvpN-Sm	0.2		0.53		0.33
GvpN-GvpG	Lg-GvpG	Sm-GvpN	-11.95		-1.51		10.44		Yes
GvpN-GvpL	GvpN-Lg	GvpL-Sm	-2.36		-0.76		1.6
GvpN-GvpL	GvpN-Lg	Sm-GvpL	0.59		4.33		3.74
GvpN-GvpL	Lg-GvpN	GvpL-Sm	-3.98		2.11		6.09
GvpN-GvpL	Lg-GvpN	Sm-GvpL	-2.46		-16.76		-14.3
GvpN-GvpL	GvpL-Lg	GvpN-Sm	0.37		-0.87		-1.24
GvpN-GvpL	GvpL-Lg	Sm-GvpN	-3.11		-3		0.11
GvpN-GvpL	Lg-GvpL	GvpN-Sm	-2.88		-3.25		-0.37
GvpN-GvpL	Lg-GvpL	Sm-GvpN	-11.82		-6.94		4.88
GvpN-GvpS	GvpN-Lg	GvpS-Sm	69.42*	0.0333607	44.41		-25.01		Yes	0.9		0.24		-0.66			0.0129646
GvpN-GvpS	GvpN-Lg	Sm-GvpS
GvpN-GvpS	Lg-GvpN	GvpS-Sm
GvpN-GvpS	Lg-GvpN	Sm-GvpS
GvpN-GvpS	GvpS-Lg	GvpN-Sm
GvpN-GvpS	GvpS-Lg	Sm-GvpN
GvpN-GvpS	Lg-GvpS	GvpN-Sm
GvpN-GvpS	Lg-GvpS	Sm-GvpN
GvpN-GvpK	GvpN-Lg	GvpK-Sm	-2.13		-2.38		-0.25
GvpN-GvpK	GvpN-Lg	Sm-GvpK	-1.43		-0.87		0.56
GvpN-GvpK	Lg-GvpN	GvpK-Sm	0.41		-0.43		-0.84
GvpN-GvpK	Lg-GvpN	Sm-GvpK	-3.1		-0.86		2.24
GvpN-GvpK	GvpK-Lg	GvpN-Sm	1.55		-0.52		-2.07
GvpN-GvpK	GvpK-Lg	Sm-GvpN	11.69***	0.000297666	1.3		-10.39**	0.00826301		27.69		-0.46		-28.15**	0.00212546		2.36869
GvpN-GvpK	Lg-GvpK	GvpN-Sm	6.44*	0.0200694	-2.82		-9.26*	0.025814
GvpN-GvpK	Lg-GvpK	Sm-GvpN
GvpN-GvpJ	GvpN-Lg	GvpJ-Sm	0.5		-0.1		-0.6
GvpN-GvpJ	GvpN-Lg	Sm-GvpJ	-5.93		1.83		7.76
GvpN-GvpJ	Lg-GvpN	GvpJ-Sm	6.87**	0.0058173	-4.4		-11.26*	0.0113893		-26.34		4.76		31.1			0.692868
GvpN-GvpJ	Lg-GvpN	Sm-GvpJ
GvpN-GvpJ	GvpJ-Lg	GvpN-Sm	-0.54		-0.46		0.08
GvpN-GvpJ	GvpJ-Lg	Sm-GvpN
GvpN-GvpJ	Lg-GvpJ	GvpN-Sm	-0.02		-0.02		0
GvpN-GvpJ	Lg-GvpJ	Sm-GvpN
GvpN-GvpT	GvpN-Lg	GvpT-Sm	-1.65		-1.01		0.64
GvpN-GvpT	GvpN-Lg	Sm-GvpT	-0.12		-1.19		-1.07
GvpN-GvpT	Lg-GvpN	GvpT-Sm	-0.87		-1.2		-0.33
GvpN-GvpT	Lg-GvpN	Sm-GvpT	-6.07		-0.93		5.14
GvpN-GvpT	GvpT-Lg	GvpN-Sm	-5.5		-5.75		-0.25
GvpN-GvpT	GvpT-Lg	Sm-GvpN	-0.98		-0.65		0.33
GvpN-GvpT	Lg-GvpT	GvpN-Sm	0.87		4.18		3.31		Yes	-135.53		-0.74		134.79			-0.177033
GvpN-GvpT	Lg-GvpT	Sm-GvpN	-0.86		-0.56		0.3
GvpN-GvpU	GvpN-Lg	GvpU-Sm	-5.29		-5.41		-0.12
GvpN-GvpU	GvpN-Lg	Sm-GvpU	-0.41		-1.24		-0.83
GvpN-GvpU	Lg-GvpN	GvpU-Sm	-6.12		-0.91		5.21
GvpN-GvpU	Lg-GvpN	Sm-GvpU	-0.99		3.74		4.73
GvpN-GvpU	GvpU-Lg	GvpN-Sm	-0.96		-0.56		0.4
GvpN-GvpU	GvpU-Lg	Sm-GvpN	-3.85		2.82		6.67
GvpN-GvpU	Lg-GvpU	GvpN-Sm	-2.3		-20.06		-17.76
GvpN-GvpU	Lg-GvpU	Sm-GvpN	-447		0.9		447.9
GvpF-GvpG	GvpF-Lg	GvpG-Sm
GvpF-GvpG	GvpF-Lg	Sm-GvpG
GvpF-GvpG	Lg-GvpF	GvpG-Sm	2.52		0.45		-2.07
GvpF-GvpG	Lg-GvpF	Sm-GvpG	-4.72		-0.4		4.32
GvpF-GvpG	GvpG-Lg	GvpF-Sm	5.78**	0.00100153	-0.64		-6.42***	0.000680112		-7.63		-0.14		7.49			-0.0242215
GvpF-GvpG	GvpG-Lg	Sm-GvpF
GvpF-GvpG	Lg-GvpG	GvpF-Sm
GvpF-GvpG	Lg-GvpG	Sm-GvpF	-0.21		0.93		1.14
GvpF-GvpL	GvpF-Lg	GvpL-Sm	-0.59		-1.05		-0.46
GvpF-GvpL	GvpF-Lg	Sm-GvpL	-2.46		-20.66		-18.2
GvpF-GvpL	Lg-GvpF	GvpL-Sm	-1.14		-0.4		0.74
GvpF-GvpL	Lg-GvpF	Sm-GvpL	-0.17		-0.82		-0.65
GvpF-GvpL	GvpL-Lg	GvpF-Sm	-0.23		0.2		0.43		Yes	16.22		-7.71		-23.93			81.1
GvpF-GvpL	GvpL-Lg	Sm-GvpF	-0.24		-0.15		0.09		Yes
GvpF-GvpL	Lg-GvpL	GvpF-Sm	-6.1		-0.91		5.19
GvpF-GvpL	Lg-GvpL	Sm-GvpF	-4.69		-0.46		4.23		Yes
GvpF-GvpS	GvpF-Lg	GvpS-Sm
GvpF-GvpS	GvpF-Lg	Sm-GvpS
GvpF-GvpS	Lg-GvpF	GvpS-Sm	-1.54		0.17		1.71
GvpF-GvpS	Lg-GvpF	Sm-GvpS	-4.83		-0.28		4.55
GvpF-GvpS	GvpS-Lg	GvpF-Sm	0.19		0.67		0.48
GvpF-GvpS	GvpS-Lg	Sm-GvpF	-0.98		14.3**	0.0102204	15.28			7.55*	0.0365448	25.86**	0.00273075	18.31			1.80839
GvpF-GvpS	Lg-GvpS	GvpF-Sm	-6.08		4.44		10.52
GvpF-GvpS	Lg-GvpS	Sm-GvpF	-1.09		0.48		1.57
GvpF-GvpK	GvpF-Lg	GvpK-Sm	-0.11		-0.91		-0.8
GvpF-GvpK	GvpF-Lg	Sm-GvpK	-2.44		-12.83		-10.39
GvpF-GvpK	Lg-GvpF	GvpK-Sm	3.08		0.34		-2.74			-114.49		0.65		115.14			0.211039
GvpF-GvpK	Lg-GvpF	Sm-GvpK	-4.86		-0.44		4.42
GvpF-GvpK	GvpK-Lg	GvpF-Sm	-0.54		-1.27		-0.73
GvpF-GvpK	GvpK-Lg	Sm-GvpF	-0.9		0.06		0.96
GvpF-GvpK	Lg-GvpK	GvpF-Sm	-5.47		1.13		6.6
GvpF-GvpK	Lg-GvpK	Sm-GvpF	-0.56		-2.74		-2.18
GvpF-GvpJ	GvpF-Lg	GvpJ-Sm
GvpF-GvpJ	GvpF-Lg	Sm-GvpJ
GvpF-GvpJ	Lg-GvpF	GvpJ-Sm	-0.07		0.13		0.2
GvpF-GvpJ	Lg-GvpF	Sm-GvpJ	-4.85		-0.45		4.4
GvpF-GvpJ	GvpJ-Lg	GvpF-Sm	-0.98		4.44		5.42
GvpF-GvpJ	GvpJ-Lg	Sm-GvpF
GvpF-GvpJ	Lg-GvpJ	GvpF-Sm	-3.5		7.78		11.28			31.25		0.29		-30.96			4.01671
GvpF-GvpJ	Lg-GvpJ	Sm-GvpF
GvpF-GvpT	GvpF-Lg	GvpT-Sm	-0.99		-0.99		0
GvpF-GvpT	GvpF-Lg	Sm-GvpT	-2.47		-20.89		-18.42
GvpF-GvpT	Lg-GvpF	GvpT-Sm	-2.54		-0.6		1.94
GvpF-GvpT	Lg-GvpF	Sm-GvpT	-4.68		-0.45		4.23
GvpF-GvpT	GvpT-Lg	GvpF-Sm	-0.03		-0.03		0		Yes	-11.68		-9.73		1.95			324.333
GvpF-GvpT	GvpT-Lg	Sm-GvpF	-0.97		-0.64		0.33
GvpF-GvpT	Lg-GvpT	GvpF-Sm	-0.97		-0.64		0.33
GvpF-GvpT	Lg-GvpT	Sm-GvpF	-0.54		-1.12		-0.58
GvpF-GvpU	GvpF-Lg	GvpU-Sm	-1.01		-1.37		-0.36
GvpF-GvpU	GvpF-Lg	Sm-GvpU	-2.4		-20.9		-18.5
GvpF-GvpU	Lg-GvpF	GvpU-Sm	-0.32		-0.2		0.12
GvpF-GvpU	Lg-GvpF	Sm-GvpU	-4.84		-0.46		4.38
GvpF-GvpU	GvpU-Lg	GvpF-Sm	-0.03		-0.02		0.01
GvpF-GvpU	GvpU-Lg	Sm-GvpF	-2.48		-20.96		-18.48
GvpF-GvpU	Lg-GvpU	GvpF-Sm	-0.98		-0.44		0.54
GvpF-GvpU	Lg-GvpU	Sm-GvpF	-3.96		2.33		6.29
GvpG-GvpL	GvpG-Lg	GvpL-Sm	-0.25		0.13		0.38
GvpG-GvpL	GvpG-Lg	Sm-GvpL	-2.49		-20.96		-18.47
GvpG-GvpL	Lg-GvpG	GvpL-Sm	0.64		0.15		-0.49
GvpG-GvpL	Lg-GvpG	Sm-GvpL	-4.72		-0.46		4.26		Yes
GvpG-GvpL	GvpL-Lg	GvpG-Sm	-1.53		0.27		1.8
GvpG-GvpL	GvpL-Lg	Sm-GvpG	-3.13		-2.89		0.24
GvpG-GvpL	Lg-GvpL	GvpG-Sm	-0.01		0.16		0.17
GvpG-GvpL	Lg-GvpL	Sm-GvpG	3.29		0.46		-2.83		Yes
GvpG-GvpS	GvpG-Lg	GvpS-Sm	-2.2		0.95		3.15
GvpG-GvpS	GvpG-Lg	Sm-GvpS	0.22		-0.58		-0.8
GvpG-GvpS	Lg-GvpG	GvpS-Sm	-0.53		0.03		0.56
GvpG-GvpS	Lg-GvpG	Sm-GvpS	-3.06		-3.19		-0.13
GvpG-GvpS	GvpS-Lg	GvpG-Sm	0.85		0.64		-0.21
GvpG-GvpS	GvpS-Lg	Sm-GvpG	4.33		20.85*	0.0248159	16.52***	8.73835e-05		125.49*	0.0108698	1.48		-124.01***	5.49488e-05		6.01871
GvpG-GvpS	Lg-GvpS	GvpG-Sm
GvpG-GvpS	Lg-GvpS	Sm-GvpG
GvpG-GvpK	GvpG-Lg	GvpK-Sm	-0.25		0		0.25
GvpG-GvpK	GvpG-Lg	Sm-GvpK	-3.09		-3.23		-0.14
GvpG-GvpK	Lg-GvpG	GvpK-Sm	-1.16		-0.04		1.12
GvpG-GvpK	Lg-GvpG	Sm-GvpK	-4.86		-0.46		4.4
GvpG-GvpK	GvpK-Lg	GvpG-Sm	4.79		-1.41		-6.2
GvpG-GvpK	GvpK-Lg	Sm-GvpG	16.75***	0.000844208	134.88***	0.000780495	118.13*	0.0396857		54.59***	0.000324259	-5.75		-60.34**	0.00162685		0.40473
GvpG-GvpK	Lg-GvpK	GvpG-Sm
GvpG-GvpK	Lg-GvpK	Sm-GvpG
GvpG-GvpJ	GvpG-Lg	GvpJ-Sm	5.88***	0.000141373	-4.88		-10.76***	5.3278e-05		65.15		0.77		-64.38			11.0799
GvpG-GvpJ	GvpG-Lg	Sm-GvpJ	-1.11		0.15		1.26
GvpG-GvpJ	Lg-GvpG	GvpJ-Sm
GvpG-GvpJ	Lg-GvpG	Sm-GvpJ	-0.2		-0.81		-0.61
GvpG-GvpJ	GvpJ-Lg	GvpG-Sm	-3.05		0.23		3.28
GvpG-GvpJ	GvpJ-Lg	Sm-GvpG
GvpG-GvpJ	Lg-GvpJ	GvpG-Sm	-0.03		-0.03		0
GvpG-GvpJ	Lg-GvpJ	Sm-GvpG
GvpG-GvpT	GvpG-Lg	GvpT-Sm	-1.56		-0.86		0.7		Yes
GvpG-GvpT	GvpG-Lg	Sm-GvpT	-0.58		-0.03		0.55
GvpG-GvpT	Lg-GvpG	GvpT-Sm	-3.02		-5.8		-2.78
GvpG-GvpT	Lg-GvpG	Sm-GvpT	-4.74		-0.41		4.33		Yes
GvpG-GvpT	GvpT-Lg	GvpG-Sm	-0.02		-0.02		0
GvpG-GvpT	GvpT-Lg	Sm-GvpG	-0.89		-0.63		0.26
GvpG-GvpT	Lg-GvpT	GvpG-Sm	0.31		-0.18		-0.49
GvpG-GvpT	Lg-GvpT	Sm-GvpG	24.08***	0.000101823	-2.12		-26.2***	7.21148e-05		10.61*	0.0343639	-9.22		-19.83***	5.5114e-05		0.440615
GvpG-GvpU	GvpG-Lg	GvpU-Sm	-0.98		-0.64		0.34
GvpG-GvpU	GvpG-Lg	Sm-GvpU	-1.24		-0.02		1.22
GvpG-GvpU	Lg-GvpG	GvpU-Sm	-1.03		-1.41		-0.38
GvpG-GvpU	Lg-GvpG	Sm-GvpU	-4.83		-0.45		4.38
GvpG-GvpU	GvpU-Lg	GvpG-Sm	-2.82		-0.28		2.54
GvpG-GvpU	GvpU-Lg	Sm-GvpG	-2.49		-20.97		-18.48
GvpG-GvpU	Lg-GvpU	GvpG-Sm	0.03		0.12		0.09			45.33***	0.000895638	-2.25		-47.58***	0.000612681		377.75
GvpG-GvpU	Lg-GvpU	Sm-GvpG	-0.97		-0.64		0.33
GvpL-GvpS	GvpL-Lg	GvpS-Sm	-2.15		1.1		3.25
GvpL-GvpS	GvpL-Lg	Sm-GvpS	-1.92		-3.13		-1.21
GvpL-GvpS	Lg-GvpL	GvpS-Sm	1.35		-0.42		-1.77
GvpL-GvpS	Lg-GvpL	Sm-GvpS	-0.89		-0.04		0.85
GvpL-GvpS	GvpS-Lg	GvpL-Sm	-2.55		-3.19		-0.64
GvpL-GvpS	GvpS-Lg	Sm-GvpL	-1.63		-20.07		-18.44
GvpL-GvpS	Lg-GvpS	GvpL-Sm	0.54		5.47***	4.20506e-05	4.93*	0.0145042
GvpL-GvpS	Lg-GvpS	Sm-GvpL	-4.54		-0.14		4.4
GvpL-GvpK	GvpL-Lg	GvpK-Sm	-1.51		1.03		2.54
GvpL-GvpK	GvpL-Lg	Sm-GvpK	1.81		0.18		-1.63
GvpL-GvpK	Lg-GvpL	GvpK-Sm
GvpL-GvpK	Lg-GvpL	Sm-GvpK
GvpL-GvpK	GvpK-Lg	GvpL-Sm	22.41**	0.00371168	0.64		-21.77*	0.0118181		51.86***	0.000580394	-1.45		-53.31**	0.0042905		2.31415
GvpL-GvpK	GvpK-Lg	Sm-GvpL
GvpL-GvpK	Lg-GvpK	GvpL-Sm	21.51**	0.00600707	0.13		-21.38**	0.0097891
GvpL-GvpK	Lg-GvpK	Sm-GvpL
GvpL-GvpJ	GvpL-Lg	GvpJ-Sm	44.9***	0.000437796	4.34		-40.56**	0.0026661		13.72***	0.000226149	2.13		-11.59**	0.00169586		0.305568
GvpL-GvpJ	GvpL-Lg	Sm-GvpJ
GvpL-GvpJ	Lg-GvpL	GvpJ-Sm
GvpL-GvpJ	Lg-GvpL	Sm-GvpJ
GvpL-GvpJ	GvpJ-Lg	GvpL-Sm
GvpL-GvpJ	GvpJ-Lg	Sm-GvpL
GvpL-GvpJ	Lg-GvpJ	GvpL-Sm
GvpL-GvpJ	Lg-GvpJ	Sm-GvpL
GvpL-GvpT	GvpL-Lg	GvpT-Sm	-1.72		-1.03		0.69
GvpL-GvpT	GvpL-Lg	Sm-GvpT	-0.82		-1.33		-0.51
GvpL-GvpT	Lg-GvpL	GvpT-Sm	-3.05		-5.79		-2.74
GvpL-GvpT	Lg-GvpL	Sm-GvpT	-1.2		-0.02		1.18			-8.38		-9.56		-1.18			419
GvpL-GvpT	GvpT-Lg	GvpL-Sm	-3.13		-5.91		-2.78
GvpL-GvpT	GvpT-Lg	Sm-GvpL	-2.47		-20.89		-18.42
GvpL-GvpT	Lg-GvpT	GvpL-Sm	-4.21		-0.06		4.15
GvpL-GvpT	Lg-GvpT	Sm-GvpL	-4.57		-0.13		4.44
GvpL-GvpU	GvpL-Lg	GvpU-Sm	-1.23		-0.04		1.19
GvpL-GvpU	GvpL-Lg	Sm-GvpU
GvpL-GvpU	Lg-GvpL	GvpU-Sm
GvpL-GvpU	Lg-GvpL	Sm-GvpU
GvpL-GvpU	GvpU-Lg	GvpL-Sm	55.27***	6.63375e-05	-3.28		-58.55***	0.00031011		-59.08		-0.37		58.71			-0.00669441
GvpL-GvpU	GvpU-Lg	Sm-GvpL
GvpL-GvpU	Lg-GvpU	GvpL-Sm
GvpL-GvpU	Lg-GvpU	Sm-GvpL
GvpS-GvpK	GvpS-Lg	GvpK-Sm	5.08***	0.000231202	1.36		-3.72*	0.0233881		0.52		0.47		-0.05			0.102362
GvpS-GvpK	GvpS-Lg	Sm-GvpK
GvpS-GvpK	Lg-GvpS	GvpK-Sm
GvpS-GvpK	Lg-GvpS	Sm-GvpK
GvpS-GvpK	GvpK-Lg	GvpS-Sm
GvpS-GvpK	GvpK-Lg	Sm-GvpS
GvpS-GvpK	Lg-GvpK	GvpS-Sm
GvpS-GvpK	Lg-GvpK	Sm-GvpS
GvpS-GvpJ	GvpS-Lg	GvpJ-Sm	5.54***	7.1039e-05	2.48		-3.06*	0.0144255
GvpS-GvpJ	GvpS-Lg	Sm-GvpJ
GvpS-GvpJ	Lg-GvpS	GvpJ-Sm								-117.9		-0.7		117.2
GvpS-GvpJ	Lg-GvpS	Sm-GvpJ	0.04		9.38***	7.86468e-06	9.34***	0.00011585									-0.0746269
GvpS-GvpJ	GvpJ-Lg	GvpS-Sm	1.06		2.66		1.6		Yes
GvpS-GvpJ	GvpJ-Lg	Sm-GvpS
GvpS-GvpJ	Lg-GvpJ	GvpS-Sm
GvpS-GvpJ	Lg-GvpJ	Sm-GvpS	0.66		6.51**	0.00430898	5.85*	0.0155889	Yes
GvpS-GvpT	GvpS-Lg	GvpT-Sm	-1.51		-0.83		0.68		Yes
GvpS-GvpT	GvpS-Lg	Sm-GvpT	0.12		0.14		0.02			-2.16		-9.42		-7.26			-15.4286
GvpS-GvpT	Lg-GvpS	GvpT-Sm	-0.44		-3.35		-2.91
GvpS-GvpT	Lg-GvpS	Sm-GvpT	-0.11		-0.52		-0.41
GvpS-GvpT	GvpT-Lg	GvpS-Sm	-1.12		-1		0.12
GvpS-GvpT	GvpT-Lg	Sm-GvpS	-1.1		-1		0.1
GvpS-GvpT	Lg-GvpT	GvpS-Sm	-0.97		-0.89		0.08
GvpS-GvpT	Lg-GvpT	Sm-GvpS	0.14		-0.85		-0.99
GvpS-GvpU	GvpS-Lg	GvpU-Sm	-0.17		-0.21		-0.04
GvpS-GvpU	GvpS-Lg	Sm-GvpU	-0.46		-3.59		-3.13
GvpS-GvpU	Lg-GvpS	GvpU-Sm	-0.99		0.34		1.33
GvpS-GvpU	Lg-GvpS	Sm-GvpU	-0.17		-0.8		-0.63		Yes
GvpS-GvpU	GvpU-Lg	GvpS-Sm	-1.59		1.47		3.06			2.42		-1.54		-3.96			1.64626
GvpS-GvpU	GvpU-Lg	Sm-GvpS	-0.73		-0.98		-0.25
GvpS-GvpU	Lg-GvpU	GvpS-Sm	-0.5		-3.41		-2.91
GvpS-GvpU	Lg-GvpU	Sm-GvpS	0.14		-0.75		-0.89
GvpK-GvpJ	GvpK-Lg	GvpJ-Sm	96.77***	0.000670139	12.52*	0.0116212	-84.25**	0.00586272
GvpK-GvpJ	GvpK-Lg	Sm-GvpJ	0.03		-0.69		-0.72
GvpK-GvpJ	Lg-GvpK	GvpJ-Sm	5.6**	0.002582	1.48		-4.11*	0.0139098		73.75*	0.0495531	1.21		-72.54			13.1696
GvpK-GvpJ	Lg-GvpK	Sm-GvpJ	-0.09		-0.76		-0.67
GvpK-GvpJ	GvpJ-Lg	GvpK-Sm	-4.41		-0.26		4.15
GvpK-GvpJ	GvpJ-Lg	Sm-GvpK	-1.08		-0.02		1.06
GvpK-GvpJ	Lg-GvpJ	GvpK-Sm
GvpK-GvpJ	Lg-GvpJ	Sm-GvpK	-0.18		-0.77		-0.59		Yes
GvpK-GvpT	GvpK-Lg	GvpT-Sm	-1.55		-0.53		1.02		Yes
GvpK-GvpT	GvpK-Lg	Sm-GvpT	-0.17		0.35		0.52
GvpK-GvpT	Lg-GvpK	GvpT-Sm	0.12		-3.44		-3.56
GvpK-GvpT	Lg-GvpK	Sm-GvpT	-0.06		1.03		1.09		Yes	-10.68		-9.65		1.03			-9.36893
GvpK-GvpT	GvpT-Lg	GvpK-Sm	-1.02		-1.47		-0.45
GvpK-GvpT	GvpT-Lg	Sm-GvpK	-0.58		-3.6		-3.02
GvpK-GvpT	Lg-GvpT	GvpK-Sm	-2		-4.56		-2.56
GvpK-GvpT	Lg-GvpT	Sm-GvpK	-4.43		-0.14		4.29
GvpK-GvpU	GvpK-Lg	GvpU-Sm	-0.99		-0.82		0.17
GvpK-GvpU	GvpK-Lg	Sm-GvpU	-1.02		-0.94		0.08
GvpK-GvpU	Lg-GvpK	GvpU-Sm	-1.15		0.03		1.18
GvpK-GvpU	Lg-GvpK	Sm-GvpU	-0.2		-0.81		-0.61		Yes
GvpK-GvpU	GvpU-Lg	GvpK-Sm	-2.44		-20.47		-18.03
GvpK-GvpU	GvpU-Lg	Sm-GvpK	-11.75		-9.67		2.08
GvpK-GvpU	Lg-GvpU	GvpK-Sm	-2.45		2.94		5.39
GvpK-GvpU	Lg-GvpU	Sm-GvpK	-0.19		-0.82		-0.63
GvpJ-GvpT	GvpJ-Lg	GvpT-Sm	-0.61		-5.22		-4.61
GvpJ-GvpT	GvpJ-Lg	Sm-GvpT	0.19		0.32		0.13
GvpJ-GvpT	Lg-GvpJ	GvpT-Sm	-0.49		-0.34		0.15
GvpJ-GvpT	Lg-GvpJ	Sm-GvpT	0.18		3.16		2.98		Yes
GvpJ-GvpT	GvpT-Lg	GvpJ-Sm	-2.85		-5.9		-3.05
GvpJ-GvpT	GvpT-Lg	Sm-GvpJ	-0.54		-3.53		-2.99
GvpJ-GvpT	Lg-GvpT	GvpJ-Sm	2.07		41.21*	0.0108341	39.14**	0.00566702		-83.79		0.39		84.18			0.00946372
GvpJ-GvpT	Lg-GvpT	Sm-GvpJ
GvpJ-GvpU	GvpJ-Lg	GvpU-Sm
GvpJ-GvpU	GvpJ-Lg	Sm-GvpU
GvpJ-GvpU	Lg-GvpJ	GvpU-Sm
GvpJ-GvpU	Lg-GvpJ	Sm-GvpU	1.89		1.77		-0.12
GvpJ-GvpU	GvpU-Lg	GvpJ-Sm	-1.04		-0.32		0.72
GvpJ-GvpU	GvpU-Lg	Sm-GvpJ
GvpJ-GvpU	Lg-GvpU	GvpJ-Sm	16.45***	5.60334e-05	3		-13.45*	0.0164262		-30.19		2.62		32.81			0.159271
GvpJ-GvpU	Lg-GvpU	Sm-GvpJ
GvpT-GvpU	GvpT-Lg	GvpU-Sm	-0.99		-0.65		0.34
GvpT-GvpU	GvpT-Lg	Sm-GvpU	-2.49		-20.97		-18.48
GvpT-GvpU	Lg-GvpT	GvpU-Sm	-11.65		-9.47		2.18
GvpT-GvpU	Lg-GvpT	Sm-GvpU	-3.72		-0.13		3.59
GvpT-GvpU	GvpU-Lg	GvpT-Sm	-1.78		-0.54		1.24
GvpT-GvpU	GvpU-Lg	Sm-GvpT	-2.53		-5.89		-3.36
GvpT-GvpU	Lg-GvpU	GvpT-Sm	-0.5		-3.56		-3.06
GvpT-GvpU	Lg-GvpU	Sm-GvpT	-2.49		-20.96		-18.47
GvpA2-GvpA2	GvpA2-Lg	GvpA2-Sm	2.85		19.41***	1.39151e-05	16.56***	6.72078e-05	Yes	32.27***	2.5269e-05	13.41**	0.00210959	-18.86*	0.0240813	Yes	1.66255
GvpA2-GvpA2	GvpA2-Lg	Sm-GvpA2	0.61		0.09		-0.52			10.13**	0.00260564	5.21***	9.08594e-06	-4.97			16.6885
GvpA2-GvpA2	Lg-GvpA2	GvpA2-Sm	21.94***	0.000290338	11.35**	0.00258042	-10.34		Yes	118.82*	0.0470156	68.52***	0.000132939	-49.84		Yes	5.38622
GvpA2-GvpA2	Lg-GvpA2	Sm-GvpA2	-0.25		-0.07		0.18			2.42		0.27		-2.15			-34.5714
GvpR-GvpR	GvpR-Lg	GvpR-Sm	27.38		39.83*	0.051624	12.45		Yes	25.25***	7.06941e-05	13.57***	1.06141e-05	-11.68**	0.00171274		0.633944
GvpR-GvpR	GvpR-Lg	Sm-GvpR
GvpR-GvpR	Lg-GvpR	GvpR-Sm
GvpR-GvpR	Lg-GvpR	Sm-GvpR
GvpN-GvpN	GvpN-Lg	GvpN-Sm	18.23**	0.00824723	19.94**	0.00795635	1.71			13.8***	6.57319e-05	1.05		-12.75			0.692076
GvpN-GvpN	GvpN-Lg	Sm-GvpN
GvpN-GvpN	Lg-GvpN	GvpN-Sm
GvpN-GvpN	Lg-GvpN	Sm-GvpN
GvpF-GvpF	GvpF-Lg	GvpF-Sm	-1.02		0.02		1.04		Yes	3.54		-0.02		-3.56			177
GvpF-GvpF	GvpF-Lg	Sm-GvpF	-2.4		-12.31		-9.91			0.53		0.03		-0.5			-0.220833
GvpF-GvpF	Lg-GvpF	GvpF-Sm	0.49		1.95		1.46			-0.81		-8.3		-7.49			-0.415385
GvpF-GvpF	Lg-GvpF	Sm-GvpF	-0.28		0.12		0.4
GvpG-GvpG	GvpG-Lg	GvpG-Sm	-1.94		-0.42		1.52
GvpG-GvpG	GvpG-Lg	Sm-GvpG	-2.98		-2.8		0.18
GvpG-GvpG	Lg-GvpG	GvpG-Sm	0.15		-2.86		-3.01			2.25		-6.07		-8.32			15
GvpG-GvpG	Lg-GvpG	Sm-GvpG	-0.02		-0.8		-0.78
GvpL-GvpL	GvpL-Lg	GvpL-Sm	-2.2		0.51		2.71			40.69**	0.00589992	-4.59		-45.28			79.7843
GvpL-GvpL	GvpL-Lg	Sm-GvpL	-2.48		-20.97		-18.49
GvpL-GvpL	Lg-GvpL	GvpL-Sm	0.39		0.23		-0.16
GvpL-GvpL	Lg-GvpL	Sm-GvpL	-4.85		-0.15		4.7
GvpS-GvpS	GvpS-Lg	GvpS-Sm	1.31		-0.2		-1.51		Yes	7.28		-6.92		-14.2			5.55725
GvpS-GvpS	GvpS-Lg	Sm-GvpS	0.16		-0.94		-1.1
GvpS-GvpS	Lg-GvpS	GvpS-Sm	0.98		1.17		0.19
GvpS-GvpS	Lg-GvpS	Sm-GvpS	-0.09		0.09		0.18		Yes
GvpK-GvpK	GvpK-Lg	GvpK-Sm	-2.53		-0.51		2.02		Yes
GvpK-GvpK	GvpK-Lg	Sm-GvpK	-0.53		0.01		0.54
GvpK-GvpK	Lg-GvpK	GvpK-Sm	5.29***	2.04759e-06	-0.09		-5.38			80.43***	0.000103458	59.6		-20.83			15.2042
GvpK-GvpK	Lg-GvpK	Sm-GvpK	0.05		-0.76		-0.81
GvpJ-GvpJ	GvpJ-Lg	GvpJ-Sm	74.94**	0.00516106	14.79**	0.00237779	-60.15*	0.0103613		160.05**	0.00390794	12.39***	0.000563376	-147.66**	0.00947855		2.13571
GvpJ-GvpJ	GvpJ-Lg	Sm-GvpJ
GvpJ-GvpJ	Lg-GvpJ	GvpJ-Sm
GvpJ-GvpJ	Lg-GvpJ	Sm-GvpJ
GvpT-GvpT	GvpT-Lg	GvpT-Sm	-3.07		-5.89		-2.82			-130.63		-0.51		130.12
GvpT-GvpT	GvpT-Lg	Sm-GvpT	-3.2		-3.32		-0.12
GvpT-GvpT	Lg-GvpT	GvpT-Sm	-2.48		11.67**	0.00600102	14.15*	0.0288123									-0.0437018
GvpT-GvpT	Lg-GvpT	Sm-GvpT	-5.14		-0.4		4.74
GvpU-GvpU	GvpU-Lg	GvpU-Sm	31.08***	0.000954946	6.41***	0.000429634	-24.67***	0.00085939		10.21***	1.04544e-05	0.41		-9.8			0.328507
GvpU-GvpU	GvpU-Lg	Sm-GvpU
GvpU-GvpU	Lg-GvpU	GvpU-Sm
GvpU-GvpU	Lg-GvpU	Sm-GvpU

## Sheet: 4 - Triple Deletions
Interaction	Large Bit	Small Bit	GvpA2 Absent						GvpR Absent						GvpN Absent						GvpF Absent						GvpG Absent						GvpL Absent						GvpS Absent						GvpK Absent
			t4	t4 p-value	t24	t24 p-value	t24-t4	t24-t4 p-value	t4	t4 p-value	t24	t24 p-value	t24-t4	t24-t4 p-value	t4	t4 p-value	t24	t24 p-value	t24-t4	t24-t4 p-value	t4	t4 p-value	t24	t24 p-value	t24-t4	t24-t4 p-value	t4	t4 p-value	t24	t24 p-value	t24-t4	t24-t4 p-value	t4	t4 p-value	t24	t24 p-value	t24-t4	t24-t4 p-value	t4	t4 p-value	t24	t24 p-value	t24-t4	t24-t4 p-value	t4	t4 p-value	t24	t24 p-value	t24-t4
GvpA2-GvpR	Lg-GvpA2	Sm-GvpR																									0.88		-0.22		-1.1		-2.98		0.95		3.93		-2.89		2.41		5.3
GvpA2-GvpF	Lg-GvpF	GvpA2-Sm																									48.34***	9.75879e-06	3.04		-45.3***	5.53578e-05
GvpA2-GvpG	GvpG-Lg	GvpA2-Sm							2.95		0.55		-2.4								4.7		1.87		-2.83
GvpA2-GvpL	GvpL-Lg	GvpA2-Sm							8.17***	2.274e-05	2.9		-5.27**	0.00775419																									-2.26		0.28		2.54		-0.42		0.07		0.49
GvpA2-GvpS	GvpS-Lg	GvpA2-Sm							-0.47		0.44		0.91																				-0.38		0.07		0.45								5.12***	3.34042e-06	1.98		-3.14
GvpA2-GvpK	GvpK-Lg	GvpA2-Sm																															5.88*	0.0178357	1.41		-4.47**	0.00227761	9.84***	0.000233249	1.09		-8.75***	0.000936888
GvpA2-GvpJ	GvpJ-Lg	GvpA2-Sm							7.53***	0.000339373	15.63*	0.0337062	8.1
GvpA2-GvpU	GvpU-Lg	GvpA2-Sm																																					1.66		0.93		-0.73
GvpR-GvpN	GvpN-Lg	Sm-GvpR																																					1.2		5.27		4.07
GvpR-GvpG	GvpG-Lg	GvpR-Sm	-3.53		-0.15		3.38
GvpR-GvpL	GvpL-Lg	GvpR-Sm	-2.31		-0.04		2.27																																0.97		-0.58		-1.55
GvpR-GvpS	GvpS-Lg	GvpR-Sm	-3.43		-0.04		3.39								0.12		0.07		-0.05														0.93		2.22		1.29
GvpR-GvpJ	GvpJ-Lg	GvpR-Sm																															0.93		-0.57		-1.5
GvpN-GvpS	GvpN-Lg	GvpS-Sm							13.5*	0.04662	19.88*	0.0218821	6.38
GvpF-GvpG	Lg-GvpF	GvpG-Sm	44.34***	2.61474e-05	6.45**	0.00998055	-37.89***	0.000350191
GvpL-GvpS	GvpL-Lg	GvpS-Sm	-3.67		-0.16		3.51		1.69		2.29		0.6																																2.49		0.35		-2.14
GvpL-GvpK	GvpL-Lg	GvpK-Sm	13.07**	0.00162861	0.14		-12.93**	0.00785658																															1.46		0.1		-1.36
GvpL-GvpJ	GvpL-Lg	GvpJ-Sm	2.39		0.04		-2.35		13.33***	3.56013e-08	1.12		-12.21***	2.18919e-06
GvpS-GvpK	GvpS-Lg	GvpK-Sm	0.78		0.67		-0.11																										0.55		-0.33		-0.88
GvpS-GvpJ	Lg-GvpS	Sm-GvpJ																															-0.28		-0.58		-0.3
GvpS-GvpU	GvpU-Lg	GvpS-Sm	-0.35		-0.46		-0.11
[truncated: 19 more columns]

## Sheet: 5 - ALL Summarized
Interaction	With Operon		Without Operon		GvpA2 Absent		GvpR Absent		GvpN Absent		GvpF Absent		GvpG Absent		GvpL Absent		GvpS Absent		GvpK Absent		GvpJ Absent		GvpT Absent		GvpU Absent
	t4	t24	t4	t24	t4	t24	t4	t24	t4	t24	t4	t24	t4	t24	t4	t24	t4	t24	t4	t24	t4	t24	t4	t24	t4	t24
GvpA2-GvpA2	22.06***	19.41**	118.82*	68.98***
GvpA2-GvpR	1.94	6.79	2.16	0.83									0.88	-0.22	-2.98	0.95	-2.89	2.41
GvpA2-GvpN	0.86	0.61	24.59***	15.24*
GvpA2-GvpF	1.67	2.4	18.36***	2.09									48.34***	3.04
GvpA2-GvpG	39.95***	97.57***	16.34**	6.09*			2.95	0.55			4.7	1.87
GvpA2-GvpL	1.77	28.93***	16.52***	2.43			8.17***	2.9									-2.26	0.28	-0.42	0.07	4.19	0.17
GvpA2-GvpS	0.82	5.65**	35.49***	2.18			-0.47	0.44							-0.38	0.07			5.12***	1.98					7.25***	2.03
GvpA2-GvpK	0.86	3.05	28.34***	5.09***											5.88*	1.41	9.84**	1.09
GvpA2-GvpJ	2.4	16.38**	294.15**	48.23***			7.53***	15.63*
GvpA2-GvpT	0.11	0.43
GvpA2-GvpU	0.02	0.85	9.97**	4.01													1.66	0.93
GvpR-GvpR	27.38	39.83*	25.25***	13.57***
GvpR-GvpN	2.47	6.23*	0.3	0.09													1.2	5.27
GvpR-GvpF	-0.01	0.36	-0.01	0.36
GvpR-GvpG	-0.98	8.96*	1.09	0.41	-3.53	-0.15
GvpR-GvpL	13.66*	9.49*	1.8	0.63	-2.31	-0.04											0.97	-0.58			3.2	0.23
GvpR-GvpS	0.66	2.19	14.35	-2.32	-3.43	-0.04			0.12	0.07					0.93	2.22
GvpR-GvpK	0.75	2.88	7.15	-1.71
GvpR-GvpJ	6.61	10.86*	1.67	0.64											0.93	-0.57
GvpR-GvpT	0.04	-0.02
GvpR-GvpU	0.25	-0.01	26.4*	-6.42
GvpN-GvpN	18.23**	19.94**	13.8***	1.05
GvpN-GvpF	1.01	6.4	-134.11	-0.74
GvpN-GvpG	1.82	3.7	-67.56	-0.55
GvpN-GvpL	0.59	4.33
GvpN-GvpS	69.42*	44.41	0.9	0.24			13.5*	19.88*
GvpN-GvpK	11.69***	1.3	27.69	-0.46
GvpN-GvpJ	6.87**	1.83	-26.34	4.76
GvpN-GvpT	0.87	4.18	-135.53	-0.74
GvpN-GvpU	-0.41	3.74
GvpF-GvpF	0.49	1.95	3.54	0.03
GvpF-GvpG	5.78**	0.45			44.34***	6.45**
GvpF-GvpL	-0.17	0.2	16.22	-7.71
GvpF-GvpS	0.19	14.3**	7.55*	25.86**
GvpF-GvpK	3.08	1.13	-114.49	0.65
GvpF-GvpJ	-0.07	7.78	31.25	0.29
GvpF-GvpT	-0.03	-0.03	-11.68	-9.73
GvpF-GvpU	-0.03	2.33
GvpG-GvpG	0.15	-0.42	2.25	-6.07
GvpG-GvpL	3.29	0.46
GvpG-GvpS	4.33	20.85*	125.49*	1.48
GvpG-GvpK	16.75	134.88***	54.59***	-5.75
GvpG-GvpJ	5.88***	0.23	65.15	0.77
GvpG-GvpT	24.08***	-0.02	10.61*	-9.22
GvpG-GvpU	0.03	0.12	45.33***	-2.25
GvpL-GvpL	0.39	0.51	40.69**	-4.59
GvpL-GvpS	1.35	5.47***			-3.67	-0.16	1.69	2.29											2.49	0.35	4.89	0.35
GvpL-GvpK	22.41**	1.03	51.86***	-1.45	13.07**	0.14											1.46	0.1
GvpL-GvpJ	44.9***	4.34	13.72***	2.13	2.39	0.04	13.33***	1.12
GvpL-GvpT	-0.82	-0.02	-8.38	-9.56
GvpL-GvpU	55.27***	-0.04	-59.08	-0.37
GvpS-GvpS	1.31	1.17	7.28	-6.92
GvpS-GvpK	5.08***	1.36	0.52	0.47	0.78	0.67									0.55	-0.33
GvpS-GvpJ	5.54***	9.38***	-117.9	-0.7											-0.28	-0.58
GvpS-GvpT	0.14	0.14	-2.16	-9.42
GvpS-GvpU	0.14	1.47	2.42	-1.54	-0.35	-0.46
GvpK-GvpK	5.29***	0.01	80.43***	59.6
GvpK-GvpJ	5.6**	1.48	73.75*	1.21
GvpK-GvpT	0.12	1.03	-10.68	-9.65
GvpK-GvpU	-0.19	2.94
GvpJ-GvpJ	74.94**	14.79**	160.05**	12.39***
GvpJ-GvpT	2.07	41.21*	-83.79	0.39
GvpJ-GvpU	16.45***	3	-30.19	2.62
GvpT-GvpT	-2.48	11.67**
GvpT-GvpU	-0.5	-0.13
GvpU-GvpU	31.08***	6.41***	10.21***	0.41

## Sheet: 6 - ALL
Interaction	Large Bit	Small Bit	With Operon							Without Operon							GvpA2 Absent						GvpR Absent						GvpN Absent						GvpF Absent						GvpG Absent						GvpL Absent
			t4	t4 p-value	t24	t24 p-value	t24-t4	t24-t4 p-value	Western Blot?	t4	t4 p-value	t24	t24 p-value	t24-t4	t24-t4 p-value	Western Blot?	t4	t4 p-value	t24	t24 p-value	t24-t4	t24-t4 p-value	t4	t4 p-value	t24	t24 p-value	t24-t4	t24-t4 p-value	t4	t4 p-value	t24	t24 p-value	t24-t4	t24-t4 p-value	t4	t4 p-value	t24	t24 p-value	t24-t4	t24-t4 p-value	t4	t4 p-value	t24	t24 p-value	t24-t4	t24-t4 p-value	t4	t4 p-value	t24
GvpA2-GvpR	GvpA2-Lg	GvpR-Sm
GvpA2-GvpR	GvpA2-Lg	Sm-GvpR
GvpA2-GvpR	Lg-GvpA2	GvpR-Sm	1.94		0.6		-1.34			2.16		0.83		-1.33
GvpA2-GvpR	Lg-GvpA2	Sm-GvpR	-12.55		6.79		19.34*	0.0127249		-94.61		-0.42		94.19																											0.88		-0.22		-1.1		-2.98		0.95
GvpA2-GvpR	GvpR-Lg	GvpA2-Sm	0.27		1.14		0.87		Yes
GvpA2-GvpR	GvpR-Lg	Sm-GvpA2
GvpA2-GvpR	Lg-GvpR	GvpA2-Sm
GvpA2-GvpR	Lg-GvpR	Sm-GvpA2	-13.63		-1.53		12.1		Yes
GvpA2-GvpN	GvpA2-Lg	GvpN-Sm	-7.37		0.42		7.79
GvpA2-GvpN	GvpA2-Lg	Sm-GvpN	-7.06		-1.16		5.9
GvpA2-GvpN	Lg-GvpA2	GvpN-Sm	0.07		0.44		0.37
GvpA2-GvpN	Lg-GvpA2	Sm-GvpN	-11.82		-1.46		10.36
GvpA2-GvpN	GvpN-Lg	GvpA2-Sm	0.86		0.61		-0.25		Yes	24.59***	1.50349e-05	15.24*	0.0547664	-9.35
GvpA2-GvpN	GvpN-Lg	Sm-GvpA2	-8.4		-1.18		7.22
GvpA2-GvpN	Lg-GvpN	GvpA2-Sm	-1.71		-0.38		1.33
GvpA2-GvpN	Lg-GvpN	Sm-GvpA2	-14.11		-1.53		12.58		Yes
GvpA2-GvpF	GvpA2-Lg	GvpF-Sm	-6.98		-0.38		6.6
GvpA2-GvpF	GvpA2-Lg	Sm-GvpF	-8.19		-1.16		7.03
GvpA2-GvpF	Lg-GvpA2	GvpF-Sm	0.17		0.47		0.3
GvpA2-GvpF	Lg-GvpA2	Sm-GvpF	-12		-1.51		10.49
GvpA2-GvpF	GvpF-Lg	GvpA2-Sm	1.67		2.4		0.73		Yes	5.01***	0.000922762	0.53		-4.48**	0.00128445	Yes
GvpA2-GvpF	GvpF-Lg	Sm-GvpA2	-2.42		-20.8		-18.38			1.61		0.21		-1.4
GvpA2-GvpF	Lg-GvpF	GvpA2-Sm	0.93		1.87		0.94		Yes	18.36***	5.74894e-05	2.46		-15.9***	0.000159315	Yes																									48.34***	9.75879e-06	3.04		-45.3***	5.53578e-05
GvpA2-GvpF	Lg-GvpF	Sm-GvpA2	0.23		-0.08		-0.31			20.61		2.09		-18.52
GvpA2-GvpG	GvpA2-Lg	GvpG-Sm
GvpA2-GvpG	GvpA2-Lg	Sm-GvpG
GvpA2-GvpG	Lg-GvpA2	GvpG-Sm	1.9		3.26		1.36
GvpA2-GvpG	Lg-GvpA2	Sm-GvpG
GvpA2-GvpG	GvpG-Lg	GvpA2-Sm	39.35***	0.000614823	97.57***	0.000762392	58.2*	0.0464433	Yes	16.34**	0.00357167	6.09**	0.00781261	-10.25									2.95		0.55		-2.4								4.7		1.87		-2.83
GvpA2-GvpG	GvpG-Lg	Sm-GvpA2
GvpA2-GvpG	Lg-GvpG	GvpA2-Sm
GvpA2-GvpG	Lg-GvpG	Sm-GvpA2
GvpA2-GvpL	GvpA2-Lg	GvpL-Sm
GvpA2-GvpL	GvpA2-Lg	Sm-GvpL
GvpA2-GvpL	Lg-GvpA2	GvpL-Sm	1.77		11.11		9.34
GvpA2-GvpL	Lg-GvpA2	Sm-GvpL
GvpA2-GvpL	GvpL-Lg	GvpA2-Sm	-1.59		28.93***	0.000364986	30.49***	0.000463459		16.52***	2.50308e-06	2.43		-14.09***	6.13784e-06								8.17***	2.274e-05	2.9		-5.27**	0.00775419
GvpA2-GvpL	GvpL-Lg	Sm-GvpA2
GvpA2-GvpL	Lg-GvpL	GvpA2-Sm
GvpA2-GvpL	Lg-GvpL	Sm-GvpA2
GvpA2-GvpS	GvpA2-Lg	GvpS-Sm
GvpA2-GvpS	GvpA2-Lg	Sm-GvpS
GvpA2-GvpS	Lg-GvpA2	GvpS-Sm	0.4		0.81		0.41
GvpA2-GvpS	Lg-GvpA2	Sm-GvpS
GvpA2-GvpS	GvpS-Lg	GvpA2-Sm	0.82		5.65**	0.00810649	4.83		Yes	35.49***	0.000171702	2.18		-33.31***	0.000252195								-0.47		0.44		0.91																				-0.38		0.07
GvpA2-GvpS	GvpS-Lg	Sm-GvpA2
GvpA2-GvpS	Lg-GvpS	GvpA2-Sm
GvpA2-GvpS	Lg-GvpS	Sm-GvpA2
GvpA2-GvpK	GvpA2-Lg	GvpK-Sm	-4.65		0.58		5.23
GvpA2-GvpK	GvpA2-Lg	Sm-GvpK	-8.49		-1.18		7.31
GvpA2-GvpK	Lg-GvpA2	GvpK-Sm	0.18		1.6		1.42
GvpA2-GvpK	Lg-GvpA2	Sm-GvpK	-11.02		-1.52		9.5
GvpA2-GvpK	GvpK-Lg	GvpA2-Sm	0.83		1.24		0.41		Yes	28.34***	2.1079e-05	5.09***	7.46629e-05	-23.25***	0.000113498																																5.88*	0.0178357	1.41
GvpA2-GvpK	GvpK-Lg	Sm-GvpA2	-12.94		-1.53		11.41
GvpA2-GvpK	Lg-GvpK	GvpA2-Sm	0.86		3.05		2.19
GvpA2-GvpK	Lg-GvpK	Sm-GvpA2	-8.45		-1.16		7.29		Yes
GvpA2-GvpJ	GvpA2-Lg	GvpJ-Sm
GvpA2-GvpJ	GvpA2-Lg	Sm-GvpJ
GvpA2-GvpJ	Lg-GvpA2	GvpJ-Sm	0.22		3.45		3.23
GvpA2-GvpJ	Lg-GvpA2	Sm-GvpJ
GvpA2-GvpJ	GvpJ-Lg	GvpA2-Sm	2.4		16.38**	0.00200032	13.98**	0.00428897	Yes	294.15**	0.00192674	48.23***	5.6453e-05	-245.92*	0.0139939								7.53***	0.000339373	15.63*	0.0337062	8.1
GvpA2-GvpJ	GvpJ-Lg	Sm-GvpA2
GvpA2-GvpJ	Lg-GvpJ	GvpA2-Sm
GvpA2-GvpJ	Lg-GvpJ	Sm-GvpA2
GvpA2-GvpT	GvpA2-Lg	GvpT-Sm	-6.01		-0.95		5.06
GvpA2-GvpT	GvpA2-Lg	Sm-GvpT	-0.53		-1.26		-0.73
GvpA2-GvpT	Lg-GvpA2	GvpT-Sm	0.02		0.03		0.01
GvpA2-GvpT	Lg-GvpA2	Sm-GvpT	-12.36		-1.49		10.87
GvpA2-GvpT	GvpT-Lg	GvpA2-Sm	-0.01		0.06		0.07		Yes
GvpA2-GvpT	GvpT-Lg	Sm-GvpA2	0.11		0.43		0.32		Yes
GvpA2-GvpT	Lg-GvpT	GvpA2-Sm	-0.08		0.12		0.2
GvpA2-GvpT	Lg-GvpT	Sm-GvpA2	-2.49		-20.97		-18.48
GvpA2-GvpU	GvpA2-Lg	GvpU-Sm	-8.77		-1.18		7.59
GvpA2-GvpU	GvpA2-Lg	Sm-GvpU	-0.4		-1.26		-0.86
GvpA2-GvpU	Lg-GvpA2	GvpU-Sm	0.02		0.08		0.06
GvpA2-GvpU	Lg-GvpA2	Sm-GvpU	-0.17		-0.81		-0.64
GvpA2-GvpU	GvpU-Lg	GvpA2-Sm	-0.01		0.85		0.86		Yes	9.97**	0.00874918	4.01		-5.96		Yes
GvpA2-GvpU	GvpU-Lg	Sm-GvpA2	-8.71		-1.19		7.52
GvpA2-GvpU	Lg-GvpU	GvpA2-Sm	-7.66		-0.42		7.24		Yes
GvpA2-GvpU	Lg-GvpU	Sm-GvpA2	-14.04		-1.54		12.5		Yes
GvpR-GvpN	GvpR-Lg	GvpN-Sm	-0.05		-0.27		-0.22
GvpR-GvpN	GvpR-Lg	Sm-GvpN
GvpR-GvpN	Lg-GvpR	GvpN-Sm
GvpR-GvpN	Lg-GvpR	Sm-GvpN
GvpR-GvpN	GvpN-Lg	GvpR-Sm
GvpR-GvpN	GvpN-Lg	Sm-GvpR	2.47		6.23*	0.0124635	3.76		Yes	0.3		0.09		-0.21
GvpR-GvpN	Lg-GvpN	GvpR-Sm
GvpR-GvpN	Lg-GvpN	Sm-GvpR
GvpR-GvpF	GvpR-Lg	GvpF-Sm	-0.32		0.36		0.68
GvpR-GvpF	GvpR-Lg	Sm-GvpF	-0.01		0.19		0.2
GvpR-GvpF	Lg-GvpR	GvpF-Sm	-5.73		-0.5		5.23
GvpR-GvpF	Lg-GvpR	Sm-GvpF
GvpR-GvpF	GvpF-Lg	GvpR-Sm	-0.99		-0.71		0.28		Yes
GvpR-GvpF	GvpF-Lg	Sm-GvpR	-2.4		-20.83		-18.43
GvpR-GvpF	Lg-GvpF	GvpR-Sm	-1.75		-1.51		0.24		Yes
GvpR-GvpF	Lg-GvpF	Sm-GvpR	-9.23		-1.46		7.77
GvpR-GvpG	GvpR-Lg	GvpG-Sm	-1.2		1.5		2.7
GvpR-GvpG	GvpR-Lg	Sm-GvpG
GvpR-GvpG	Lg-GvpR	GvpG-Sm
GvpR-GvpG	Lg-GvpR	Sm-GvpG
GvpR-GvpG	GvpG-Lg	GvpR-Sm	-0.98		8.96*	0.0102903	9.94*	0.0188985	Yes	1.09		0.41		-0.68			-3.53		-0.15		3.38
GvpR-GvpG	GvpG-Lg	Sm-GvpR
GvpR-GvpG	Lg-GvpG	GvpR-Sm
GvpR-GvpG	Lg-GvpG	Sm-GvpR
GvpR-GvpL	GvpR-Lg	GvpL-Sm
GvpR-GvpL	GvpR-Lg	Sm-GvpL
GvpR-GvpL	Lg-GvpR	GvpL-Sm
GvpR-GvpL	Lg-GvpR	Sm-GvpL
GvpR-GvpL	GvpL-Lg	GvpR-Sm	13.66*	0.0359366	9.49*	0.0398517	-4.17		Yes	1.8		0.63		-1.17			-2.31		-0.04		2.27
GvpR-GvpL	GvpL-Lg	Sm-GvpR
GvpR-GvpL	Lg-GvpL	GvpR-Sm
GvpR-GvpL	Lg-GvpL	Sm-GvpR
GvpR-GvpS	GvpR-Lg	GvpS-Sm	-2.69		-2.99		-0.3
GvpR-GvpS	GvpR-Lg	Sm-GvpS	-5.66		-0.78		4.88
GvpR-GvpS	Lg-GvpR	GvpS-Sm	-1.83		1.23		3.06
GvpR-GvpS	Lg-GvpR	Sm-GvpS	-10.11		-1.11		9		Yes
GvpR-GvpS	GvpS-Lg	GvpR-Sm	0.42		2.19		1.77		Yes	14.35		-2.32		-16.67			-3.43		-0.04		3.39								0.12		0.07		-0.05														0.93		2.22
GvpR-GvpS	GvpS-Lg	Sm-GvpR	-0.62		-0.22		0.4
GvpR-GvpS	Lg-GvpS	GvpR-Sm	0.66		0.66		0
GvpR-GvpS	Lg-GvpS	Sm-GvpR	-4.12		-0.33		3.79		Yes
GvpR-GvpK	GvpR-Lg	GvpK-Sm	-0.09		-0.56		-0.47
GvpR-GvpK	GvpR-Lg	Sm-GvpK	-6.14		-0.91		5.23
GvpR-GvpK	Lg-GvpR	GvpK-Sm	-2.98		-3.18		-0.2
GvpR-GvpK	Lg-GvpR	Sm-GvpK	-0.08		-0.75		-0.67
GvpR-GvpK	GvpK-Lg	GvpR-Sm	0.75		2.37		1.62
GvpR-GvpK	GvpK-Lg	Sm-GvpR	-0.03		0.31		0.34
GvpR-GvpK	Lg-GvpK	GvpR-Sm	0.29		0.22		-0.07
GvpR-GvpK	Lg-GvpK	Sm-GvpR	0.55		2.88		2.33			7.15		-1.71		-8.86**	0.00210008
GvpR-GvpJ	GvpR-Lg	GvpJ-Sm	-2.52		-2.41		0.11		Yes
GvpR-GvpJ	GvpR-Lg	Sm-GvpJ
GvpR-GvpJ	Lg-GvpR	GvpJ-Sm
GvpR-GvpJ	Lg-GvpR	Sm-GvpJ
GvpR-GvpJ	GvpJ-Lg	GvpR-Sm	6.61		10.86*	0.0325525	4.25		Yes	1.67		0.64		-1.03																																	0.93		-0.57
GvpR-GvpJ	GvpJ-Lg	Sm-GvpR
GvpR-GvpJ	Lg-GvpJ	GvpR-Sm
GvpR-GvpJ	Lg-GvpJ	Sm-GvpR
GvpR-GvpT	GvpR-Lg	GvpT-Sm	-5.92		-0.92		5
GvpR-GvpT	GvpR-Lg	Sm-GvpT	-0.47		-1.23		-0.76
GvpR-GvpT	Lg-GvpR	GvpT-Sm	0.04		-5.85		-5.89
GvpR-GvpT	Lg-GvpR	Sm-GvpT	-12.16		-1.52		10.64
GvpR-GvpT	GvpT-Lg	GvpR-Sm	-4.75		-5.63		-0.88
GvpR-GvpT	GvpT-Lg	Sm-GvpR	-0.03		-0.02		0.01		Yes
GvpR-GvpT	Lg-GvpT	GvpR-Sm	-0.95		-0.57		0.38		Yes
GvpR-GvpT	Lg-GvpT	Sm-GvpR	-0.92		-0.61		0.31
GvpR-GvpU	GvpR-Lg	GvpU-Sm	-0.43		-1.14		-0.71
GvpR-GvpU	GvpR-Lg	Sm-GvpU	-1.03		-1.32		-0.29
GvpR-GvpU	Lg-GvpR	GvpU-Sm	-5.72		-0.6		5.12
GvpR-GvpU	Lg-GvpR	Sm-GvpU	-14.03		-1.55		12.48
GvpR-GvpU	GvpU-Lg	GvpR-Sm	-4.5		-4.02		0.48		Yes
GvpR-GvpU	GvpU-Lg	Sm-GvpR	0		-0.01		-0.01
GvpR-GvpU	Lg-GvpU	GvpR-Sm	0.25		-3.31		-3.56			26.4*	0.0131359	-6.42		-32.82**	0.00457869
GvpR-GvpU	Lg-GvpU	Sm-GvpR	-13.52		-1.45		12.07
GvpN-GvpF	GvpN-Lg	GvpF-Sm	1.01		-0.9		-1.91
GvpN-GvpF	GvpN-Lg	Sm-GvpF	-4.84		-4.76		0.08
GvpN-GvpF	Lg-GvpN	GvpF-Sm	-6.1		6.4		12.5*	0.0145531		-134.11		-0.74		133.37
GvpN-GvpF	Lg-GvpN	Sm-GvpF	-6.13		-1.48		4.65		Yes
GvpN-GvpF	GvpF-Lg	GvpN-Sm
GvpN-GvpF	GvpF-Lg	Sm-GvpN
GvpN-GvpF	Lg-GvpF	GvpN-Sm	-0.18		-0.21		-0.03
GvpN-GvpF	Lg-GvpF	Sm-GvpN	-4.68		-0.22		4.46
GvpN-GvpG	GvpN-Lg	GvpG-Sm	0.39		2.49		2.1
GvpN-GvpG	GvpN-Lg	Sm-GvpG	0.25		0.38		0.13
GvpN-GvpG	Lg-GvpN	GvpG-Sm	0.92		-0.06		-0.98
GvpN-GvpG	Lg-GvpN	Sm-GvpG	-14.56		3.7		18.26			-67.56		-0.55		67.01
GvpN-GvpG	GvpG-Lg	GvpN-Sm	1.82		2.05		0.23
GvpN-GvpG	GvpG-Lg	Sm-GvpN	-1.44		-1.62		-0.18
GvpN-GvpG	Lg-GvpG	GvpN-Sm	0.2		0.53		0.33
GvpN-GvpG	Lg-GvpG	Sm-GvpN	-11.95		-1.51		10.44		Yes
GvpN-GvpL	GvpN-Lg	GvpL-Sm	-2.36		-0.76		1.6
GvpN-GvpL	GvpN-Lg	Sm-GvpL	0.59		4.33		3.74
GvpN-GvpL	Lg-GvpN	GvpL-Sm	-3.98		2.11		6.09
GvpN-GvpL	Lg-GvpN	Sm-GvpL	-2.46		-16.76		-14.3
GvpN-GvpL	GvpL-Lg	GvpN-Sm	0.37		-0.87		-1.24
GvpN-GvpL	GvpL-Lg	Sm-GvpN	-3.11		-3		0.11
GvpN-GvpL	Lg-GvpL	GvpN-Sm	-2.88		-3.25		-0.37
GvpN-GvpL	Lg-GvpL	Sm-GvpN	-11.82		-6.94		4.88
GvpN-GvpS	GvpN-Lg	GvpS-Sm	69.42*	0.0333607	44.41		-25.01		Yes	0.9		0.24		-0.66									13.5*	0.04662	19.88*	0.0218821	6.38
GvpN-GvpS	GvpN-Lg	Sm-GvpS
GvpN-GvpS	Lg-GvpN	GvpS-Sm
GvpN-GvpS	Lg-GvpN	Sm-GvpS
GvpN-GvpS	GvpS-Lg	GvpN-Sm
GvpN-GvpS	GvpS-Lg	Sm-GvpN
GvpN-GvpS	Lg-GvpS	GvpN-Sm
GvpN-GvpS	Lg-GvpS	Sm-GvpN
GvpN-GvpK	GvpN-Lg	GvpK-Sm	-2.13		-2.38		-0.25
GvpN-GvpK	GvpN-Lg	Sm-GvpK	-1.43		-0.87		0.56
GvpN-GvpK	Lg-GvpN	GvpK-Sm	0.41		-0.43		-0.84
GvpN-GvpK	Lg-GvpN	Sm-GvpK	-3.1		-0.86		2.24
GvpN-GvpK	GvpK-Lg	GvpN-Sm	1.55		-0.52		-2.07
GvpN-GvpK	GvpK-Lg	Sm-GvpN	11.69***	0.000297666	1.3		-10.39**	0.00826301		27.69		-0.46		-28.15**	0.00212546
GvpN-GvpK	Lg-GvpK	GvpN-Sm	6.44*	0.0200694	-2.82		-9.26*	0.025814
GvpN-GvpK	Lg-GvpK	Sm-GvpN
GvpN-GvpJ	GvpN-Lg	GvpJ-Sm	0.5		-0.1		-0.6
GvpN-GvpJ	GvpN-Lg	Sm-GvpJ	-5.93		1.83		7.76
GvpN-GvpJ	Lg-GvpN	GvpJ-Sm	6.87**	0.0058173	-4.4		-11.26*	0.0113893		-26.34		4.76		31.1
GvpN-GvpJ	Lg-GvpN	Sm-GvpJ
GvpN-GvpJ	GvpJ-Lg	GvpN-Sm	-0.54		-0.46		0.08
GvpN-GvpJ	GvpJ-Lg	Sm-GvpN
GvpN-GvpJ	Lg-GvpJ	GvpN-Sm	-0.02		-0.02		0
GvpN-GvpJ	Lg-GvpJ	Sm-GvpN
GvpN-GvpT	GvpN-Lg	GvpT-Sm	-1.65		-1.01		0.64
GvpN-GvpT	GvpN-Lg	Sm-GvpT	-0.12		-1.19		-1.07
GvpN-GvpT	Lg-GvpN	GvpT-Sm	-0.87		-1.2		-0.33
GvpN-GvpT	Lg-GvpN	Sm-GvpT	-6.07		-0.93		5.14
GvpN-GvpT	GvpT-Lg	GvpN-Sm	-5.5		-5.75		-0.25
GvpN-GvpT	GvpT-Lg	Sm-GvpN	-0.98		-0.65		0.33
GvpN-GvpT	Lg-GvpT	GvpN-Sm	0.87		4.18		3.31		Yes	-135.53		-0.74		134.79
GvpN-GvpT	Lg-GvpT	Sm-GvpN	-0.86		-0.56		0.3
GvpN-GvpU	GvpN-Lg	GvpU-Sm	-5.29		-5.41		-0.12
GvpN-GvpU	GvpN-Lg	Sm-GvpU	-0.41		-1.24		-0.83
GvpN-GvpU	Lg-GvpN	GvpU-Sm	-6.12		-0.91		5.21
GvpN-GvpU	Lg-GvpN	Sm-GvpU	-0.99		3.74		4.73
GvpN-GvpU	GvpU-Lg	GvpN-Sm	-0.96		-0.56		0.4
GvpN-GvpU	GvpU-Lg	Sm-GvpN	-3.85		2.82		6.67
GvpN-GvpU	Lg-GvpU	GvpN-Sm	-2.3		-20.06		-17.76
GvpN-GvpU	Lg-GvpU	Sm-GvpN	-447		0.9		447.9
GvpF-GvpG	GvpF-Lg	GvpG-Sm
GvpF-GvpG	GvpF-Lg	Sm-GvpG
GvpF-GvpG	Lg-GvpF	GvpG-Sm	2.52		0.45		-2.07										44.34***	2.61474e-05	6.45**	0.00998055	-37.89***	0.000350191
GvpF-GvpG	Lg-GvpF	Sm-GvpG	-4.72		-0.4		4.32
GvpF-GvpG	GvpG-Lg	GvpF-Sm	5.78**	0.00100153	-0.64		-6.42***	0.000680112		-7.63		-0.14		7.49
GvpF-GvpG	GvpG-Lg	Sm-GvpF
GvpF-GvpG	Lg-GvpG	GvpF-Sm
GvpF-GvpG	Lg-GvpG	Sm-GvpF	-0.21		0.93		1.14
GvpF-GvpL	GvpF-Lg	GvpL-Sm	-0.59		-1.05		-0.46
GvpF-GvpL	GvpF-Lg	Sm-GvpL	-2.46		-20.66		-18.2
GvpF-GvpL	Lg-GvpF	GvpL-Sm	-1.14		-0.4		0.74
GvpF-GvpL	Lg-GvpF	Sm-GvpL	-0.17		-0.82		-0.65
GvpF-GvpL	GvpL-Lg	GvpF-Sm	-0.23		0.2		0.43		Yes	16.22		-7.71		-23.93
GvpF-GvpL	GvpL-Lg	Sm-GvpF	-0.24		-0.15		0.09		Yes
GvpF-GvpL	Lg-GvpL	GvpF-Sm	-6.1		-0.91		5.19
GvpF-GvpL	Lg-GvpL	Sm-GvpF	-4.69		-0.46		4.23		Yes
GvpF-GvpS	GvpF-Lg	GvpS-Sm
GvpF-GvpS	GvpF-Lg	Sm-GvpS
GvpF-GvpS	Lg-GvpF	GvpS-Sm	-1.54		0.17		1.71
GvpF-GvpS	Lg-GvpF	Sm-GvpS	-4.83		-0.28		4.55
GvpF-GvpS	GvpS-Lg	GvpF-Sm	0.19		0.67		0.48
GvpF-GvpS	GvpS-Lg	Sm-GvpF	-0.98		14.3**	0.0102204	15.28			7.55*	0.0365448	25.86**	0.00273075	18.31
GvpF-GvpS	Lg-GvpS	GvpF-Sm	-6.08		4.44		10.52
GvpF-GvpS	Lg-GvpS	Sm-GvpF	-1.09		0.48		1.57
GvpF-GvpK	GvpF-Lg	GvpK-Sm	-0.11		-0.91		-0.8
GvpF-GvpK	GvpF-Lg	Sm-GvpK	-2.44		-12.83		-10.39
GvpF-GvpK	Lg-GvpF	GvpK-Sm	3.08		0.34		-2.74			-114.49		0.65		115.14
GvpF-GvpK	Lg-GvpF	Sm-GvpK	-4.86		-0.44		4.42
GvpF-GvpK	GvpK-Lg	GvpF-Sm	-0.54		-1.27		-0.73
GvpF-GvpK	GvpK-Lg	Sm-GvpF	-0.9		0.06		0.96
GvpF-GvpK	Lg-GvpK	GvpF-Sm	-5.47		1.13		6.6
GvpF-GvpK	Lg-GvpK	Sm-GvpF	-0.56		-2.74		-2.18
GvpF-GvpJ	GvpF-Lg	GvpJ-Sm
GvpF-GvpJ	GvpF-Lg	Sm-GvpJ
GvpF-GvpJ	Lg-GvpF	GvpJ-Sm	-0.07		0.13		0.2
GvpF-GvpJ	Lg-GvpF	Sm-GvpJ	-4.85		-0.45		4.4
GvpF-GvpJ	GvpJ-Lg	GvpF-Sm	-0.98		4.44		5.42
GvpF-GvpJ	GvpJ-Lg	Sm-GvpF
GvpF-GvpJ	Lg-GvpJ	GvpF-Sm	-3.5		7.78		11.28			31.25		0.29		-30.96
GvpF-GvpJ	Lg-GvpJ	Sm-GvpF
GvpF-GvpT	GvpF-Lg	GvpT-Sm	-0.99		-0.99		0
GvpF-GvpT	GvpF-Lg	Sm-GvpT	-2.47		-20.89		-18.42
GvpF-GvpT	Lg-GvpF	GvpT-Sm	-2.54		-0.6		1.94
GvpF-GvpT	Lg-GvpF	Sm-GvpT	-4.68		-0.45		4.23
GvpF-GvpT	GvpT-Lg	GvpF-Sm	-0.03		-0.03		0		Yes	-11.68		-9.73		1.95
GvpF-GvpT	GvpT-Lg	Sm-GvpF	-0.97		-0.64		0.33
GvpF-GvpT	Lg-GvpT	GvpF-Sm	-0.97		-0.64		0.33
GvpF-GvpT	Lg-GvpT	Sm-GvpF	-0.54		-1.12		-0.58
GvpF-GvpU	GvpF-Lg	GvpU-Sm	-1.01		-1.37		-0.36
GvpF-GvpU	GvpF-Lg	Sm-GvpU	-2.4		-20.9		-18.5
GvpF-GvpU	Lg-GvpF	GvpU-Sm	-0.32		-0.2		0.12
GvpF-GvpU	Lg-GvpF	Sm-GvpU	-4.84		-0.46		4.38
GvpF-GvpU	GvpU-Lg	GvpF-Sm	-0.03		-0.02		0.01
GvpF-GvpU	GvpU-Lg	Sm-GvpF	-2.48		-20.96		-18.48
GvpF-GvpU	Lg-GvpU	GvpF-Sm	-0.98		-0.44		0.54
GvpF-GvpU	Lg-GvpU	Sm-GvpF	-3.96		2.33		6.29
GvpG-GvpL	GvpG-Lg	GvpL-Sm	-0.25		0.13		0.38
GvpG-GvpL	GvpG-Lg	Sm-GvpL	-2.49		-20.96		-18.47
GvpG-GvpL	Lg-GvpG	GvpL-Sm	0.64		0.15		-0.49
GvpG-GvpL	Lg-GvpG	Sm-GvpL	-4.72		-0.46		4.26		Yes
GvpG-GvpL	GvpL-Lg	GvpG-Sm	-1.53		0.27		1.8
GvpG-GvpL	GvpL-Lg	Sm-GvpG	-3.13		-2.89		0.24
GvpG-GvpL	Lg-GvpL	GvpG-Sm	-0.01		0.16		0.17
GvpG-GvpL	Lg-GvpL	Sm-GvpG	3.29		0.46		-2.83		Yes
GvpG-GvpS	GvpG-Lg	GvpS-Sm	-2.2		0.95		3.15
GvpG-GvpS	GvpG-Lg	Sm-GvpS	0.22		-0.58		-0.8
GvpG-GvpS	Lg-GvpG	GvpS-Sm	-0.53		0.03		0.56
GvpG-GvpS	Lg-GvpG	Sm-GvpS	-3.06		-3.19		-0.13
GvpG-GvpS	GvpS-Lg	GvpG-Sm	0.85		0.64		-0.21
GvpG-GvpS	GvpS-Lg	Sm-GvpG	4.33		20.85*	0.0248159	16.52***	8.73835e-05		125.49*	0.0108698	1.48		-124.01***	5.49488e-05
GvpG-GvpS	Lg-GvpS	GvpG-Sm
GvpG-GvpS	Lg-GvpS	Sm-GvpG
GvpG-GvpK	GvpG-Lg	GvpK-Sm	-0.25		0		0.25
GvpG-GvpK	GvpG-Lg	Sm-GvpK	-3.09		-3.23		-0.14
GvpG-GvpK	Lg-GvpG	GvpK-Sm	-1.16		-0.04		1.12
GvpG-GvpK	Lg-GvpG	Sm-GvpK	-4.86		-0.46		4.4
GvpG-GvpK	GvpK-Lg	GvpG-Sm	4.79		-1.41		-6.2
GvpG-GvpK	GvpK-Lg	Sm-GvpG	16.75***	0.000844208	134.88***	0.000780495	118.13*	0.0396857		54.59***	0.000324259	-5.75		-60.34**	0.00162685
GvpG-GvpK	Lg-GvpK	GvpG-Sm
GvpG-GvpK	Lg-GvpK	Sm-GvpG
GvpG-GvpJ	GvpG-Lg	GvpJ-Sm	5.88***	0.000141373	-4.88		-10.76***	5.3278e-05		65.15		0.77		-64.38
GvpG-GvpJ	GvpG-Lg	Sm-GvpJ	-1.11		0.15		1.26
GvpG-GvpJ	Lg-GvpG	GvpJ-Sm
GvpG-GvpJ	Lg-GvpG	Sm-GvpJ	-0.2		-0.81		-0.61
GvpG-GvpJ	GvpJ-Lg	GvpG-Sm	-3.05		0.23		3.28
GvpG-GvpJ	GvpJ-Lg	Sm-GvpG
GvpG-GvpJ	Lg-GvpJ	GvpG-Sm	-0.03		-0.03		0
GvpG-GvpJ	Lg-GvpJ	Sm-GvpG
GvpG-GvpT	GvpG-Lg	GvpT-Sm	-1.56		-0.86		0.7		Yes
GvpG-GvpT	GvpG-Lg	Sm-GvpT	-0.58		-0.03		0.55
GvpG-GvpT	Lg-GvpG	GvpT-Sm	-3.02		-5.8		-2.78
GvpG-GvpT	Lg-GvpG	Sm-GvpT	-4.74		-0.41		4.33		Yes
GvpG-GvpT	GvpT-Lg	GvpG-Sm	-0.02		-0.02		0
GvpG-GvpT	GvpT-Lg	Sm-GvpG	-0.89		-0.63		0.26
GvpG-GvpT	Lg-GvpT	GvpG-Sm	0.31		-0.18		-0.49
GvpG-GvpT	Lg-GvpT	Sm-GvpG	24.08***	0.000101823	-2.12		-26.2***	7.21148e-05		10.61*	0.0343639	-9.22		-19.83***	5.5114e-05
GvpG-GvpU	GvpG-Lg	GvpU-Sm	-0.98		-0.64		0.34
GvpG-GvpU	GvpG-Lg	Sm-GvpU	-1.24		-0.02		1.22
GvpG-GvpU	Lg-GvpG	GvpU-Sm	-1.03		-1.41		-0.38
GvpG-GvpU	Lg-GvpG	Sm-GvpU	-4.83		-0.45		4.38
GvpG-GvpU	GvpU-Lg	GvpG-Sm	-2.82		-0.28		2.54
GvpG-GvpU	GvpU-Lg	Sm-GvpG	-2.49		-20.97		-18.48
GvpG-GvpU	Lg-GvpU	GvpG-Sm	0.03		0.12		0.09			45.33***	0.000895638	-2.25		-47.58***	0.000612681
GvpG-GvpU	Lg-GvpU	Sm-GvpG	-0.97		-0.64		0.33
GvpL-GvpS	GvpL-Lg	GvpS-Sm	-2.15		1.1		3.25										-3.67		-0.16		3.51		1.69		2.29		0.6
GvpL-GvpS	GvpL-Lg	Sm-GvpS	-1.92		-3.13		-1.21
GvpL-GvpS	Lg-GvpL	GvpS-Sm	1.35		-0.42		-1.77
GvpL-GvpS	Lg-GvpL	Sm-GvpS	-0.89		-0.04		0.85
GvpL-GvpS	GvpS-Lg	GvpL-Sm	-2.55		-3.19		-0.64
GvpL-GvpS	GvpS-Lg	Sm-GvpL	-1.63		-20.07		-18.44
GvpL-GvpS	Lg-GvpS	GvpL-Sm	0.54		5.47***	4.20506e-05	4.93*	0.0145042
GvpL-GvpS	Lg-GvpS	Sm-GvpL	-4.54		-0.14		4.4
GvpL-GvpK	GvpL-Lg	GvpK-Sm	-1.51		1.03		2.54										13.07**	0.00162861	0.14		-12.93**	0.00785658
GvpL-GvpK	GvpL-Lg	Sm-GvpK	1.81		0.18		-1.63
GvpL-GvpK	Lg-GvpL	GvpK-Sm
GvpL-GvpK	Lg-GvpL	Sm-GvpK
GvpL-GvpK	GvpK-Lg	GvpL-Sm	22.41**	0.00371168	0.64		-21.77*	0.0118181		51.86***	0.000580394	-1.45		-53.31**	0.0042905
GvpL-GvpK	GvpK-Lg	Sm-GvpL
GvpL-GvpK	Lg-GvpK	GvpL-Sm	21.51**	0.00600707	0.13		-21.38**	0.0097891
GvpL-GvpK	Lg-GvpK	Sm-GvpL
GvpL-GvpJ	GvpL-Lg	GvpJ-Sm	44.9***	0.000437796	4.34		-40.56**	0.0026661		13.72***	0.000226149	2.13		-11.59**	0.00169586		2.39		0.04		-2.35		13.33***	3.56013e-08	1.12		-12.21***	2.18919e-06
GvpL-GvpJ	GvpL-Lg	Sm-GvpJ
GvpL-GvpJ	Lg-GvpL	GvpJ-Sm
GvpL-GvpJ	Lg-GvpL	Sm-GvpJ
GvpL-GvpJ	GvpJ-Lg	GvpL-Sm
GvpL-GvpJ	GvpJ-Lg	Sm-GvpL
GvpL-GvpJ	Lg-GvpJ	GvpL-Sm
GvpL-GvpJ	Lg-GvpJ	Sm-GvpL
GvpL-GvpT	GvpL-Lg	GvpT-Sm	-1.72		-1.03		0.69
GvpL-GvpT	GvpL-Lg	Sm-GvpT	-0.82		-1.33		-0.51
GvpL-GvpT	Lg-GvpL	GvpT-Sm	-3.05		-5.79		-2.74
GvpL-GvpT	Lg-GvpL	Sm-GvpT	-1.2		-0.02		1.18			-8.38		-9.56		-1.18
GvpL-GvpT	GvpT-Lg	GvpL-Sm	-3.13		-5.91		-2.78
GvpL-GvpT	GvpT-Lg	Sm-GvpL	-2.47		-20.89		-18.42
GvpL-GvpT	Lg-GvpT	GvpL-Sm	-4.21		-0.06		4.15
GvpL-GvpT	Lg-GvpT	Sm-GvpL	-4.57		-0.13		4.44
GvpL-GvpU	GvpL-Lg	GvpU-Sm	-1.23		-0.04		1.19
GvpL-GvpU	GvpL-Lg	Sm-GvpU
GvpL-GvpU	Lg-GvpL	GvpU-Sm
GvpL-GvpU	Lg-GvpL	Sm-GvpU
GvpL-GvpU	GvpU-Lg	GvpL-Sm	55.27***	6.63375e-05	-3.28		-58.55***	0.00031011		-59.08		-0.37		58.71
GvpL-GvpU	GvpU-Lg	Sm-GvpL
GvpL-GvpU	Lg-GvpU	GvpL-Sm
GvpL-GvpU	Lg-GvpU	Sm-GvpL
GvpS-GvpK	GvpS-Lg	GvpK-Sm	5.08***	0.000231202	1.36		-3.72*	0.0233881		0.52		0.47		-0.05			0.78		0.67		-0.11																										0.55		-0.33
GvpS-GvpK	GvpS-Lg	Sm-GvpK
GvpS-GvpK	Lg-GvpS	GvpK-Sm
GvpS-GvpK	Lg-GvpS	Sm-GvpK
GvpS-GvpK	GvpK-Lg	GvpS-Sm
GvpS-GvpK	GvpK-Lg	Sm-GvpS
GvpS-GvpK	Lg-GvpK	GvpS-Sm
GvpS-GvpK	Lg-GvpK	Sm-GvpS
GvpS-GvpJ	GvpS-Lg	GvpJ-Sm	5.54***	7.1039e-05	2.48		-3.06*	0.0144255
GvpS-GvpJ	GvpS-Lg	Sm-GvpJ
GvpS-GvpJ	Lg-GvpS	GvpJ-Sm								-117.9		-0.7		117.2
GvpS-GvpJ	Lg-GvpS	Sm-GvpJ	0.04		9.38***	7.86468e-06	9.34***	0.00011585																																							-0.28		-0.58
GvpS-GvpJ	GvpJ-Lg	GvpS-Sm	1.06		2.66		1.6		Yes
GvpS-GvpJ	GvpJ-Lg	Sm-GvpS
GvpS-GvpJ	Lg-GvpJ	GvpS-Sm
GvpS-GvpJ	Lg-GvpJ	Sm-GvpS	0.66		6.51**	0.00430898	5.85*	0.0155889	Yes
GvpS-GvpT	GvpS-Lg	GvpT-Sm	-1.51		-0.83		0.68		Yes
GvpS-GvpT	GvpS-Lg	Sm-GvpT	0.12		0.14		0.02			-2.16		-9.42		-7.26
GvpS-GvpT	Lg-GvpS	GvpT-Sm	-0.44		-3.35		-2.91
GvpS-GvpT	Lg-GvpS	Sm-GvpT	-0.11		-0.52		-0.41
GvpS-GvpT	GvpT-Lg	GvpS-Sm	-1.12		-1		0.12
GvpS-GvpT	GvpT-Lg	Sm-GvpS	-1.1		-1		0.1
GvpS-GvpT	Lg-GvpT	GvpS-Sm	-0.97		-0.89		0.08
GvpS-GvpT	Lg-GvpT	Sm-GvpS	0.14		-0.85		-0.99
GvpS-GvpU	GvpS-Lg	GvpU-Sm	-0.17		-0.21		-0.04
GvpS-GvpU	GvpS-Lg	Sm-GvpU	-0.46		-3.59		-3.13
GvpS-GvpU	Lg-GvpS	GvpU-Sm	-0.99		0.34		1.33
GvpS-GvpU	Lg-GvpS	Sm-GvpU	-0.17		-0.8		-0.63		Yes
GvpS-GvpU	GvpU-Lg	GvpS-Sm	-1.59		1.47		3.06			2.42		-1.54		-3.96			-0.35		-0.46		-0.11
GvpS-GvpU	GvpU-Lg	Sm-GvpS	-0.73		-0.98		-0.25
GvpS-GvpU	Lg-GvpU	GvpS-Sm	-0.5		-3.41		-2.91
GvpS-GvpU	Lg-GvpU	Sm-GvpS	0.14		-0.75		-0.89
GvpK-GvpJ	GvpK-Lg	GvpJ-Sm	96.77***	0.000670139	12.52*	0.0116212	-84.25**	0.00586272
GvpK-GvpJ	GvpK-Lg	Sm-GvpJ	0.03		-0.69		-0.72
GvpK-GvpJ	Lg-GvpK	GvpJ-Sm	5.6**	0.002582	1.48		-4.11*	0.0139098		73.75*	0.0495531	1.21		-72.54
GvpK-GvpJ	Lg-GvpK	Sm-GvpJ	-0.09		-0.76		-0.67
GvpK-GvpJ	GvpJ-Lg	GvpK-Sm	-4.41		-0.26		4.15
GvpK-GvpJ	GvpJ-Lg	Sm-GvpK	-1.08		-0.02		1.06
GvpK-GvpJ	Lg-GvpJ	GvpK-Sm
GvpK-GvpJ	Lg-GvpJ	Sm-GvpK	-0.18		-0.77		-0.59		Yes
GvpK-GvpT	GvpK-Lg	GvpT-Sm	-1.55		-0.53		1.02		Yes
GvpK-GvpT	GvpK-Lg	Sm-GvpT	-0.17		0.35		0.52
GvpK-GvpT	Lg-GvpK	GvpT-Sm	0.12		-3.44		-3.56
GvpK-GvpT	Lg-GvpK	Sm-GvpT	-0.06		1.03		1.09		Yes	-10.68		-9.65		1.03
GvpK-GvpT	GvpT-Lg	GvpK-Sm	-1.02		-1.47		-0.45
GvpK-GvpT	GvpT-Lg	Sm-GvpK	-0.58		-3.6		-3.02
GvpK-GvpT	Lg-GvpT	GvpK-Sm	-2		-4.56		-2.56
GvpK-GvpT	Lg-GvpT	Sm-GvpK	-4.43		-0.14		4.29
GvpK-GvpU	GvpK-Lg	GvpU-Sm	-0.99		-0.82		0.17
GvpK-GvpU	GvpK-Lg	Sm-GvpU	-1.02		-0.94		0.08
GvpK-GvpU	Lg-GvpK	GvpU-Sm	-1.15		0.03		1.18
GvpK-GvpU	Lg-GvpK	Sm-GvpU	-0.2		-0.81		-0.61		Yes
GvpK-GvpU	GvpU-Lg	GvpK-Sm	-2.44		-20.47		-18.03
GvpK-GvpU	GvpU-Lg	Sm-GvpK	-11.75		-9.67		2.08
GvpK-GvpU	Lg-GvpU	GvpK-Sm	-2.45		2.94		5.39
GvpK-GvpU	Lg-GvpU	Sm-GvpK	-0.19		-0.82		-0.63
GvpJ-GvpT	GvpJ-Lg	GvpT-Sm	-0.61		-5.22		-4.61
GvpJ-GvpT	GvpJ-Lg	Sm-GvpT	0.19		0.32		0.13
GvpJ-GvpT	Lg-GvpJ	GvpT-Sm	-0.49		-0.34		0.15
GvpJ-GvpT	Lg-GvpJ	Sm-GvpT	0.18		3.16		2.98		Yes
GvpJ-GvpT	GvpT-Lg	GvpJ-Sm	-2.85		-5.9		-3.05
GvpJ-GvpT	GvpT-Lg	Sm-GvpJ	-0.54		-3.53		-2.99
GvpJ-GvpT	Lg-GvpT	GvpJ-Sm	2.07		41.21*	0.0108341	39.14**	0.00566702		-83.79		0.39		84.18
GvpJ-GvpT	Lg-GvpT	Sm-GvpJ
GvpJ-GvpU	GvpJ-Lg	GvpU-Sm
GvpJ-GvpU	GvpJ-Lg	Sm-GvpU
GvpJ-GvpU	Lg-GvpJ	GvpU-Sm
GvpJ-GvpU	Lg-GvpJ	Sm-GvpU	1.89		1.77		-0.12
GvpJ-GvpU	GvpU-Lg	GvpJ-Sm	-1.04		-0.32		0.72
GvpJ-GvpU	GvpU-Lg	Sm-GvpJ
GvpJ-GvpU	Lg-GvpU	GvpJ-Sm	16.45***	5.60334e-05	3		-13.45*	0.0164262		-30.19		2.62		32.81
GvpJ-GvpU	Lg-GvpU	Sm-GvpJ
GvpT-GvpU	GvpT-Lg	GvpU-Sm	-0.99		-0.65		0.34
GvpT-GvpU	GvpT-Lg	Sm-GvpU	-2.49		-20.97		-18.48
GvpT-GvpU	Lg-GvpT	GvpU-Sm	-11.65		-9.47		2.18
GvpT-GvpU	Lg-GvpT	Sm-GvpU	-3.72		-0.13		3.59
GvpT-GvpU	GvpU-Lg	GvpT-Sm	-1.78		-0.54		1.24
GvpT-GvpU	GvpU-Lg	Sm-GvpT	-2.53		-5.89		-3.36
GvpT-GvpU	Lg-GvpU	GvpT-Sm	-0.5		-3.56		-3.06
GvpT-GvpU	Lg-GvpU	Sm-GvpT	-2.49		-20.96		-18.47
GvpA2-GvpA2	GvpA2-Lg	GvpA2-Sm	2.85		19.41***	1.39151e-05	16.56***	6.72078e-05	Yes	32.27***	2.5269e-05	13.41**	0.00210959	-18.86*	0.0240813	Yes
GvpA2-GvpA2	GvpA2-Lg	Sm-GvpA2	0.61		0.09		-0.52			10.13**	0.00260564	5.21***	9.08594e-06	-4.97
GvpA2-GvpA2	Lg-GvpA2	GvpA2-Sm	21.94***	0.000290338	11.35**	0.00258042	-10.34		Yes	118.82*	0.0470156	68.52***	0.000132939	-49.84		Yes
GvpA2-GvpA2	Lg-GvpA2	Sm-GvpA2	-0.25		-0.07		0.18			2.42		0.27		-2.15
GvpR-GvpR	GvpR-Lg	GvpR-Sm	27.38		39.83*	0.051624	12.45		Yes	25.25***	7.06941e-05	13.57***	1.06141e-05	-11.68**	0.00171274
GvpR-GvpR	GvpR-Lg	Sm-GvpR
GvpR-GvpR	Lg-GvpR	GvpR-Sm
GvpR-GvpR	Lg-GvpR	Sm-GvpR
GvpN-GvpN	GvpN-Lg	GvpN-Sm	18.23**	0.00824723	19.94**	0.00795635	1.71			13.8***	6.57319e-05	1.05		-12.75
GvpN-GvpN	GvpN-Lg	Sm-GvpN
GvpN-GvpN	Lg-GvpN	GvpN-Sm
GvpN-GvpN	Lg-GvpN	Sm-GvpN
GvpF-GvpF	GvpF-Lg	GvpF-Sm	-1.02		0.02		1.04		Yes	3.54		-0.02		-3.56
GvpF-GvpF	GvpF-Lg	Sm-GvpF	-2.4		-12.31		-9.91			0.53		0.03		-0.5
GvpF-GvpF	Lg-GvpF	GvpF-Sm	0.49		1.95		1.46			-0.81		-8.3		-7.49
GvpF-GvpF	Lg-GvpF	Sm-GvpF	-0.28		0.12		0.4
GvpG-GvpG	GvpG-Lg	GvpG-Sm	-1.94		-0.42		1.52
GvpG-GvpG	GvpG-Lg	Sm-GvpG	-2.98		-2.8		0.18
GvpG-GvpG	Lg-GvpG	GvpG-Sm	0.15		-2.86		-3.01			2.25		-6.07		-8.32
GvpG-GvpG	Lg-GvpG	Sm-GvpG	-0.02		-0.8		-0.78
GvpL-GvpL	GvpL-Lg	GvpL-Sm	-2.2		0.51		2.71			40.69**	0.00589992	-4.59		-45.28
GvpL-GvpL	GvpL-Lg	Sm-GvpL	-2.48		-20.97		-18.49
GvpL-GvpL	Lg-GvpL	GvpL-Sm	0.39		0.23		-0.16
GvpL-GvpL	Lg-GvpL	Sm-GvpL	-4.85		-0.15		4.7
GvpS-GvpS	GvpS-Lg	GvpS-Sm	1.31		-0.2		-1.51		Yes	7.28		-6.92		-14.2
GvpS-GvpS	GvpS-Lg	Sm-GvpS	0.16		-0.94		-1.1
GvpS-GvpS	Lg-GvpS	GvpS-Sm	0.98		1.17		0.19
GvpS-GvpS	Lg-GvpS	Sm-GvpS	-0.09		0.09		0.18		Yes
GvpK-GvpK	GvpK-Lg	GvpK-Sm	-2.53		-0.51		2.02		Yes
GvpK-GvpK	GvpK-Lg	Sm-GvpK	-0.53		0.01		0.54
GvpK-GvpK	Lg-GvpK	GvpK-Sm	5.29***	2.04759e-06	-0.09		-5.38			80.43***	0.000103458	59.6		-20.83
GvpK-GvpK	Lg-GvpK	Sm-GvpK	0.05		-0.76		-0.81
GvpJ-GvpJ	GvpJ-Lg	GvpJ-Sm	74.94**	0.00516106	14.79**	0.00237779	-60.15*	0.0103613		160.05**	0.00390794	12.39***	0.000563376	-147.66**	0.00947855
GvpJ-GvpJ	GvpJ-Lg	Sm-GvpJ
GvpJ-GvpJ	Lg-GvpJ	GvpJ-Sm
GvpJ-GvpJ	Lg-GvpJ	Sm-GvpJ
GvpT-GvpT	GvpT-Lg	GvpT-Sm	-3.07		-5.89		-2.82			-130.63		-0.51		130.12
GvpT-GvpT	GvpT-Lg	Sm-GvpT	-3.2		-3.32		-0.12
GvpT-GvpT	Lg-GvpT	GvpT-Sm	-2.48		11.67**	0.00600102	14.15*	0.0288123
GvpT-GvpT	Lg-GvpT	Sm-GvpT	-5.14		-0.4		4.74
GvpU-GvpU	GvpU-Lg	GvpU-Sm	31.08***	0.000954946	6.41***	0.000429634	-24.67***	0.00085939		10.21***	1.04544e-05	0.41		-9.8
GvpU-GvpU	GvpU-Lg	Sm-GvpU
GvpU-GvpU	Lg-GvpU	GvpU-Sm
GvpU-GvpU	Lg-GvpU	Sm-GvpU
[truncated: 33 more columns]

## Sheet: Legend
Dataset EV1. List of all protein-protein interaction data. All protein-protein interaction data obtained in this study are shown as tables in 6 Excel workbooks. Workbook 1 lists all interactions measured in the order of how the proteins are present in the pNL29 operon (GvpBGvpA2, GvpR, GvpN, GvpF, GvpG, GvpL, GvpS, GvpK, GvpJ, GvpT, and GvpU) and sorted by the configuration of the fusion protein.…
