# Supplementary material for: Elucidating the assembly of gas vesicles by systematic protein-protein interaction analysis
Source: EMBO J. 2024 Sep 3;43(19):4156–72. doi: 10.1038/s44318-024-00178-2 (PMC11445434; doi:10.1038/s44318-024-00178-2)
Supplement: Supplementary file 7 — Dataset EV2 [file 44318_2024_178_MOESM7_ESM.xlsx]

## Sheet: Sequences
Genetic element	Nucleotide sequence	Source
gvpA2	ATGTCTATTCAAAAAAGTACTAATAGTTCAAGTTTAGCAGAAGTCATTGACCGTATTTTAGATAAAGGAATTGTTATTGATGCTTTTGCAAGAGTTTCTGTTGTAGGAATTGAAATTTTAACGATTGAAGCGCGAGTGGTTATTGCCAGTGTTGATACATGGTTACGCTATGCAGAAGCAGTAGGGCTTCTTCGTGACGACGTAGAAGAAAACGGTCTTCCTGAACGTTCAAATTCAAGTGAAGGGCAGCCGCGTTTTAGTATTTAA	pST39-pNL29 plasmid (Addgene ID 91696)
gvpR	ATGGAAATTAAAAAAATTATGCAAGCCGTGAACGACTTTTTCGGTGAACACGTAGCTCCTCCTCATAAAATTACCTCGGTGGAAGCTACTGAAGATGAAGGTTGGAGAGTTATTGTTGAAGTCATTGAAGAACGAGAATATATGAAAAAATACGCCAAAGATGAAATGCTCGGAACGTACGAGTGCTTTGTAAATAAAGAAAAAGAAGTCATTTCATTCAAACGACTCGACGTCAGATATAGAAGCGCCATTGGCATTGAAGCATAA	pST39-pNL29 plasmid (Addgene ID 91696)
gvpN	ATGACCGTCTTAACAGACAAAAGGAAAAAAGGCAGTGGAGCTTTTATACAAGATGACGAGACAAAAGAGGTTCTTTCAAGAGCGCTGAGCTATTTAAAATCCGGCTATTCCATTCATTTTACAGGTCCTGCCGGCGGAGGCAAAACCTCTTTAGCGCGAGCGCTTGCTAAAAAGAGAAAGCGTCCTGTAATGCTGATGCACGGGAATCACGAGCTCAACAACAAAGATTTAATTGGCGATTTTACGGGATACACGAGCAAAAAAGTAATCGACCAGTACGTTCGTTCTGTCTATAAAAAAGATGAACAGGTGAGTGAAAACTGGCAGGATGGCCGATTGCTTGAAGCTGTAAAAAATGGCTATACGCTGATTTACGACGAATTTACTCGTTCTAAGCCT…	pST39-pNL29 plasmid (Addgene ID 91696)
gvpF	ATGAGTGAAACAAACGAAACAGGTATTTATATTTTTAGCGCCATTCAAACGGATAAAGACGAAGAATTTGGCGCCGTGGAAGTAGAAGGAACAAAAGCTGAAACATTTTTGATTCGCTACAAAGACGCGGCTATGGTAGCAGCTGAAGTACCGATGAAAATTTATCATCCTAATCGCCAAAATTTATTAATGCATCAAAACGCAGTAGCAGCGATTATGGACAAGAACGATACGGTTATTCCAATCAGCTTTGGGAATGTATTCAAATCAAAAGAAGACGTAAAAGTTCTTTTGGAAAACCTTTATCCGCAGTTTGAAAAGCTGTTTCCAGCGATCAAAGGAAAAATTGAAGTCGGTTTAAAAGTAATTGGGAAAAAAGAATGGCTTGAGAAAAAAGTA…	pST39-pNL29 plasmid (Addgene ID 91696)
gvpG	GTGCTTCACAAATTAGTAACCGCACCCATTAACCTTGTAGTGAAAATCGGCGAAAAAGTACAGGAAGAAGCTGATAAACAGCTATATGACCTTCCGACGATTCAGCAAAAGCTCATTCAGCTTCAAATGATGTTTGAGCTTGGTGAAATTCCAGAAGAAGCGTTTCAAGAAAAAGAAGATGAATTGTTAATGAGGTACGAAATTGCGAAACGCAGAGAAATTGAACAATGGGAAGAGCTAACACAAAAAAGAAATGAGGAATCCTAG	pST39-pNL29 plasmid (Addgene ID 91696)
gvpL	ATGGGAGAATTACTGTATTTATACGGTTTAATTCCAACAAAAGAAGCAGCAGCCATAGAGCCGTTTCCATCTTATAAGGGGTTTGACGGAGAACATTCACTGTACCCAATTGCGTTTGATCAGGTGACGGCTGTAGTTTCTAAGCTGGATGCTGACACCTATTCAGAAAAAGTGATTCAAGAAAAAATGGAGCAGGATATGAGCTGGCTGCAGGAAAAAGCATTTCATCATCACGAAACGGTAGCCGCTTTGTACGAAGAATTTACGATCATTCCATTAAAATTTTGCACCATTTATAAAGGTGAAGAAAGTCTGCAGGCAGCTATTGAGATTAACAAAGAAAAGATAGAGAATTCACTGACGCTGCTTCAAGGAAATGAAGAGTGGAATGTGAAAATT…	pST39-pNL29 plasmid (Addgene ID 91696)
gvpS	ATGTCTCTTAAACAATCCATGGAGAATAAAGATATTGCTCTTATTGATATTTTAGATGTCATTTTAGATAAAGGAGTCGCCATTAAAGGAGACTTAATCATTTCCATAGCTGGCGTCGATTTAGTGTATTTGGATTTGCGGGTGCTTATTTCTTCGGTTGAAACGCTTGTGCAAGCAAAAGAAGGAAATCACAAACCAATCACTTCTGAACAATTTGATAAACAAAAGGAAGAGTTAATGGACGCGACCGGCCAGCCGAGCAAATGGACCAATCCGCTTGGCTCCTGA	pST39-pNL29 plasmid (Addgene ID 91696)
gvpK	ATGCAACCGGTCAGCCAAGCAAATGGACGAATCCACTTGGATCCTGATCAAGCTGAACAAGGCTTAGCGCAGCTTGTGATGACAGTTATTGAGCTATTGAGGCAAATCGTTGAACGTCATGCCATGAGGCGGGTGGAGGGTGGAACGTTGACGGACGAACAAATTGAAAACTTAGGAATTGCACTAATGAACTTAGAAGAAAAaatggacgagTTGAAAGAGGTGTTCGGTCTGGATGCAGAAGATTTAAATATTGATCTTGGACCGCTAGGCAGCCTGCTTTAA	pST39-pNL29 plasmid (Addgene ID 91696)
gvpJ	ATGGCAGTCGAACATAATATGCAGTCAAGTACGATTGTAGATGTGCTCGAAAAGATTTTGGATAAAGGAGTCGTTATAGCGGGGGACATCACCGTAGGAATTGCAGATGTCGAGCTATTAACGATAAAGATCCGCTTGATTGTGGCTTCGGTTGATAAGGCAAAAGAAATCGGCATGGACTGGTGGGAAAATGATCCGTATCTCAGTTCAAAAGGAGCCAATAACAAAGCGCTCGAAGAAGAAAATAAAATGCTGCATGAGCGGTTAAAAACGCTTGAAGAAAAAATAGAAACGAAACGTTAA	pST39-pNL29 plasmid (Addgene ID 91696)
gvpT	ATGGCAACTGAAACAAAATTAGATAACACACAGGCAGAAAACAAGGAAAATAAAAATGCGGAAAACGGTTCAAAAGAAAAGAACGGTTCAAAAGCAAGCAAAACAACAAGCAGCGGGCCAATCAAACGAGCGGTAGCAGGAGGCATCATCGGTGCAACGATTGGATATGTATCGACTCCTGAAAATCGAAAAAGTCTCCTTGACCGCATTGATACAGACGAATTAAAAAGCAAAGCATCTGATTTAGGAACAAAGGTAAAAGAAAAATCAAAAAGCAGCGTGGCCAGCCTGAAAACATCTGCGGGAAGCTTGTTTAAAAAAGATAAAGATAAATCAAAAGATGATGAAGAAAACGTAAATTCTTCTAGTAGCGAAACAGAAGACGATAACGTTCAAGAG…	pST39-pNL29 plasmid (Addgene ID 91696)
gvpU	ATGAGTACAGGCCCTTCTTTTTCAACTAAAGACAATACGCTTGAATACTTTGTGAAAGCTTCTAATAAACACGGCTTTTCACTTGATATTTCATTAAATGTAAACGGCGCTGTGATTTCCGGTACCATGATTTCAGCAAAAGAATACTTTGATTACTTAAGCGAAACGTTTGAAGAAGGCAGTGAAGTGGCTCAGGCGCTAAGCGAACAATTCTCTTTAGCAAGCGAAGCGAGCGAATCAAACGGAGAAGCAGAAGCCCATTTTATTCATTTGAAAAATACAAAGATTTACTGTGGAGACAGTAAATCTACTCCTTCTAAAGGCAAAATCTTTTGGAGAGGGAAAATAGCAGAAGTAGACGGGTTTTTCTTAGGAAAGATTTCTGATGCAAAATCAACG…	pST39-pNL29 plasmid (Addgene ID 91696)
fkpb12	GGTGTGCAGGTGGAAACCATTAGCCCGGGTGATGGCCGTACCTTTCCGAAACGTGGCCAGACCTGCGTGGTGCATTATACCGGCATGCTGGAAGATGGCAAAAAATTTGATAGCAGCCGCGATCGTAACAAACCGTTCAAATTCATGCTGGGCAAACAGGAAGTGATTCGCGGCTGGGAGGAAGGCGTGGCGCAGATGAGCGTTGGCCAGCGTGCGAAACTGACCATCAGCCCGGATTATGCGTATGGCGCGACCGGCCATCCGGGTATTATTCCGCCGCATGCGACCCTGGTGTTTGATGTGGAACTGCTGAAACTGGAA	Rivera et al., 1996
frb	ATCCTGTGGCATGAAATGTGGCATGAAGGCCTGGAAGAAGCGAGCCGTCTGTATTTTGGCGAACGTAACGTGAAAGGCATGTTTGAAGTGCTGGAACCGCTGCATGCCATGATGGAACGTGGCCCGCAGACCCTGAAAGAAACCAGCTTTAACCAGGCGTATGGCCGTGATCTGATGGAAGCGCAGGAATGGTGCCGTAAATACATGAAAAGCGGCAACGTGAAAGATCTGCTGCAAGCGTGGGATCTGTATTATCATGTGTTTCGCCGCATCAGC	Rivera et al., 1996
Small BiT	GTGACCGGCTACCGgCTGTTCGAGGAGATTCTG	Dixon et al., 2016
Large BiT	GTCTTCACACTCGAAGATTTCGTTGGGGACTGGGAACAGACAGCCGCCTACAACCTGGACCAAGTCCTTGAACAGGGAGGTGTGTCCAGTTTGCTGCAGAATCTCGCCGTGTCCGTAACTCCGATCCAAAGGATTGTCCGGAGCGGTGAAAATGCCCTGAAGATCGACATCCATGTCATCATCCCGTATGAAGGTCTGAGCGCCGACCAAATGGCCCAGATCGAAGAGGTGTTTAAGGTGGTGTACCCTGTGGATGATCATCACTTTAAGGTGATCCTGCCCTATGGCACACTGGTAATCGACGGGGTTACGCCGAACATGCTGAACTATTTCGGACGGCCGTATGAAGGCATCGCCGTGTTCGACGGCAAAAAGATCACTGTAACAGGGACCCTGTGG…	Dixon et al., 2016
FLAG	GATTATAAAGATGATGATGATAAA	Hopp et al., 1988
p15A origin of replication	TTGAGATCGTTTTGGTCTGCGCGTAATCTCTTGCTCTGAAAACGAAAAAACCGCCTTGCAGGGCGGTTTTTCGAAGGTTCTCTGAGCTACCAACTCTTTGAACCGAGGTAACTGGCTTGGAGGAGCGCAGTCACCAAAACTTGTCCTTTCAGTTTAGCCTTAACCGGCGCATGACTTCAAGACTAACTCCTCTAAATCAATTACCAGTGGCTGCTGCCAGTGGTGCTTTTGCATGTCTTTCCGGGTTGGACTCAAGACGATAGTTACCGGATAAGGCGCAGCGGTCGGACTGAACGGGGGGTTCGTGCATACAGTCCAGCTTGGAGCGAACTGCCTACCCGGAACTGAGTGTCAGGCGTGGAATGAGACAAACGCGGCCATAACAGCGGAATGACACCG…	Gift from Thyer lab
CloDF13 origin of replication	GATCAAAGGATCTTCTTGAGATCCTTTTTTTCTGCGCGTAATCTTTTGCCCTGTAAACGAAAAAACCACCTGGGGAGGTGGTTTGATCGAAGGTTAAGTCAGTTGGGGAACTGCTTAACCGTGGTAACTGGCTTTCGCAGAGCACAGCAACCAAATCTGTCCTTCCAGTGTAGCCGGACTTTGGCGCACACTTCAAGAGCAACCGCGTGTTTAGCTAAACAAATCCTCTGCGAACTCCCAGTTACCAATGGCTGCTGCCAGTGGCGTTTTACCGTGCTTTTCCGGGTTGGACTCAAGTGAACAGTTACCGGATAAGGCGCAGCAGTCGGGCTGAACGGGGAGTTCTTGCTTACAGCCCAGCTTGGAGCGAACGACCTACACCGAGCCGAGATACCAGTG…	Gift from Thyer lab
pUC origin of replication	TTGAGATCCTTTTTTTCTGCGCGTAATCTGCTGCTTGCAAACAAAAAAACCACCGCTACCAGCGGTGGTTTGTTTGCCGGATCAAGAGCTACCAACTCTTTTTCCGAAGGTAACTGGCTTCAGCAGAGCGCAGATACCAAATACTGTCCTTCTAGTGTAGCCGTAGTTAGGCCACCACTTCAAGAACTCTGTAGCACCGCCTACATACCTCGCTCTGCTAATCCTGTTACCAGTGGCTGCTGCCAGTGGCGATAAGTCGTGTCTTACCGGGTTGGACTCAAGACGATAGTTACCGGATAAGGCGCAGCGGTCGGGCTGAACGGGGGGTTCGTGCACACAGCCCAGCTTGGAGCGAACGACCTACACCGAACTGAGATACCTACAGCGTGAGCTATGAGA…	pST39-pNL29 plasmid (Addgene ID 91696)
rop (3’-5’)	TCAGAGGTTTTCACCGTCATCACCGAAACGCGCGAGGCAGCTGCGGTAAAGCTCATCAGCGTGGTCGTGAAGCGATTCACAGATGTCTGCCTGTTCATCCGCGTCCAGCTCGTTGAGTTTCTCCAGAAGCGTTAATGTCTGGCTTCTGATAAAGCGGGCCATGTTAAGGGCGGTTTTTTCCTGTTTGGTCAC	pST39-pNL29 plasmid (Addgene ID 91696)
Linker	GTTTCTCAAGGCAGTTCAGGTGGTGGCGGGAGCGGAGGTGGAGGCTCGAGCGGT	Kuhlman et al., 1997
GvpS::GvpK gblock	CTTATTTCTTCGGTTGAAACGCTTGTGCAAGCAAAAGAAGGAAATCACAAACCAATCACTTCTGAACAATTTGATAAACAAAAAGAAGAGCTGATGGACGCTACGGGCCAGCCTAGTAAGTGGACGAACCCTCTAGGTTCGTGACCCTTGCGAGCAGTCGTATGCTTTCTCGAATTCCGAGCGGTTAAGCGTGACAGTCCAGGAGGAATTAATAGATGCAACCGGTCAGCCAAGCAAATGGACGAATCCACTTGGATCCTGATCAAGCTGAACAAGGCTTAGCGCAGCTTGTGATGACAGTTATTGAGCTATTGAGGCAAATCGTTGAACGTCATGCCATGAGGCGGGTGGAGGGTGGAACGTTGACGGACGAACAAATTGAAAACTTAGGAATTGCAC…	Integrated DNA Technologies (San Diego, CA)

## Sheet: Primers
Primers for pNL29 deletions (Plasmid group III)	Sequence	Purpose
Mega'_Vector for	TGCTTTAAGCGGTCAGTAGGAGG	To resolve the overlap in pNL29 operon between GvpS and GvpK
Mega'_Vector rev	GAAATAAGCACCCGCAAATCCAAATACAC
Mega'_gblock for	TGCGGGTGCTTATTTCTTCGGTTGAAACGCTTGT
Mega'_gblock_rev	CTGACCGCTTAAAGCAGGCTGCCTAGCGG
gvpR_fwd	TAGATCTAACTATTGGAGGCTAC	To delete gvpA2 from pNL29 operon, creating ΔA2
vector_rev	ATGATCCCATTGTTTTTAAATCTGTA
gvpN_fwd	CAGGAGGAACGTAAAAATGAC	To delete gvpR from pNL29 operon, creating ΔR
gvpA2_rev	AAAGCTGGAACCACCC
gvpF_fwd	AGGAGCTTGAAAACATGAGT	To delete gvpN from pNL29 operon, creating ΔN
gvpR_rev	CCATCTTATCGTTTATGCTTCA
gvpG_fwd	GTAGAAGAGAAATAACGTGCTTC	To delete gvpF from pNL29 operon, creating ΔF
gvpN_rev	TTACTTTTCTTCAGTGTCTATATTCTTACA
gvpL_fwd	AATCAGGAGATCCTAGATGGGAGAATTACT	To delete gvpG from pNL29 operon, creating ΔG
gvpF_rev	ATTTTTCCTCTACTTTTAGGCGAATGTTCAC
gvpS_fwd	CTAATAGGAGAAACATTATGTCTCTTAAACAATCC	To delete gvpL from pNL29 operon, creating ΔL
gvpG_rev	GATTCTTCATTTCTTTTTTGTGTTAGCTCTTCC
gvpK_fwd	AGCGGTTAAGCGTGAC	To delete gvpS from pNL29 operon, creating ΔS
gvpL_rev	TTTACGCAAAGCTCGAGA
gvpJ_fwd	AGTAGGAGGAACAGTATGG	To delete gvpK from pNL29 operon, creating ΔK
gvpS_rev	CGGAATTCGAGAAAGCATAC
gvpT_fwd	AAAAAATGGAGGGATTTACAATGG	To delete gvpJ from pNL29 operon, creating ΔJ
gvpK_rev	GACCGCTTAAAGCAGG
gvpU_fwd	AAAGGAGGAAAGAAAGACATG	To delete gvpT from pNL29 operon, creating ΔT
gvpJ_rev	AAGTAGCGTACAGTTTTTAACG
vector_fwd	CGTCACATTTGCTTCTGC	To delete gvpU from pNL29 operon, creating ΔU
gvpT_rev	ACGTCTTAGGCTGTTGTA
gvpN_fwd	CAGGAGGAACGTAAAAATGAC	To delete gvpA2 and gvpR from pNL29 operon, creating ΔA2R
vector_rev	ATGATCCCATTGTTTTTAAATCTGTA
gvpF_fwd	AGGAGCTTGAAAACATGAGT	To delete gvpR and gvpN from pNL29 operon, creating ΔRN
gvpA2_rev	AAAGCTGGAACCACCC
gvpG_fwd	GTAGAAGAGAAATAACGTGCTTC	To delete gvpN and gvpF from pNL29 operon, creating ΔNF
gvpR_rev	CCATCTTATCGTTTATGCTTCA
gvpL_fwd	AATCAGGAGATCCTAGATGGGAGAATTACT	To delete gvpF and gvpG from pNL29 operon, creating ΔFG
gvpN_rev	TTACTTTTCTTCAGTGTCTATATTCTTACA
gvpS_fwd	CTAATAGGAGAAACATTATGTCTCTTAAACAATCC	To delete gvpG and gvpL from pNL29 operon, creating ΔGL
gvpF_rev	ATTTTTCCTCTACTTTTAGGCGAATGTTCAC
gvpK_fwd	AGCGGTTAAGCGTGAC	To delete gvpL and gvpS from pNL29 operon, creating ΔLS
gvpG_rev	GATTCTTCATTTCTTTTTTGTGTTAGCTCTTCC
gvpJ_fwd	AGTAGGAGGAACAGTATGG	To delete gvpS and gvpK from pNL29 operon, creating ΔSK
gvpL_rev	TTTACGCAAAGCTCGAGA
gvpT_fwd	AAAAAATGGAGGGATTTACAATGG	To delete gvpK and gvpJ from pNL29 operon, creating ΔKJ
gvpS_rev	CGGAATTCGAGAAAGCATAC
gvpU_fwd	AAAGGAGGAAAGAAAGACATG	To delete gvpJ and gvpT from pNL29 operon, creating ΔJT
gvpK_rev	GACCGCTTAAAGCAGG
vector_fwd	CGTCACATTTGCTTCTGC	To delete gvpT and gvpU from pNL29 operon, creating ΔTU
gvpJ_rev	AAGTAGCGTACAGTTTTTAACG
gvpF_fwd	AGGAGCTTGAAAACATGAGT	To delete gvpN from ΔA2, creating ΔA2N
gvpR_rev	CCATCTTATCGTTTATGCTTCA
gvpG_fwd	GTAGAAGAGAAATAACGTGCTTC	To delete gvpF from ΔA2, creating ΔA2F
gvpN_rev	TTACTTTTCTTCAGTGTCTATATTCTTACA
gvpL_fwd	AATCAGGAGATCCTAGATGGGAGAATTACT	To delete gvpG from ΔA2, creating ΔA2G
gvpF_rev	ATTTTTCCTCTACTTTTAGGCGAATGTTCAC
gvpS_fwd	CTAATAGGAGAAACATTATGTCTCTTAAACAATCC	To delete gvpL from ΔA2, creating ΔA2L
gvpG_rev	GATTCTTCATTTCTTTTTTGTGTTAGCTCTTCC
gvpK_fwd	AGCGGTTAAGCGTGAC	To delete gvpS from ΔA2, creating ΔA2S
gvpL_rev	TTTACGCAAAGCTCGAGA
gvpJ_fwd	AGTAGGAGGAACAGTATGG	To delete gvpK from ΔA2, creating ΔA2K
gvpS_rev	CGGAATTCGAGAAAGCATAC
gvpT_fwd	AAAAAATGGAGGGATTTACAATGG	To delete gvpJ from ΔA2, creating ΔA2J
gvpK_rev	GACCGCTTAAAGCAGG
gvpU_fwd	AAAGGAGGAAAGAAAGACATG	To delete gvpT from ΔA2, creating ΔA2T
gvpJ_rev	AAGTAGCGTACAGTTTTTAACG
vector_fwd	CGTCACATTTGCTTCTGC	To delete gvpU from ΔA2, creating ΔA2U
gvpT_rev	ACGTCTTAGGCTGTTGTA
gvpG_fwd	GTAGAAGAGAAATAACGTGCTTC	To delete gvpF from ΔR, creating ΔRF
gvpN_rev	TTACTTTTCTTCAGTGTCTATATTCTTACA
gvpL_fwd	AATCAGGAGATCCTAGATGGGAGAATTACT	To delete gvpG from ΔR, creating ΔRG
gvpF_rev	ATTTTTCCTCTACTTTTAGGCGAATGTTCAC
gvpS_fwd	CTAATAGGAGAAACATTATGTCTCTTAAACAATCC	To delete gvpL from ΔR, creating ΔRL
gvpG_rev	GATTCTTCATTTCTTTTTTGTGTTAGCTCTTCC
gvpK_fwd	AGCGGTTAAGCGTGAC	To delete gvpS from ΔR, creating ΔRS
gvpL_rev	TTTACGCAAAGCTCGAGA
gvpJ_fwd	AGTAGGAGGAACAGTATGG	To delete gvpK from ΔR, creating ΔRK
gvpS_rev	CGGAATTCGAGAAAGCATAC
gvpT_fwd	AAAAAATGGAGGGATTTACAATGG	To delete gvpJ from ΔR, creating ΔRJ
gvpK_rev	GACCGCTTAAAGCAGG
gvpU_fwd	AAAGGAGGAAAGAAAGACATG	To delete gvpT from ΔR, creating ΔRT
gvpJ_rev	AAGTAGCGTACAGTTTTTAACG
vector_fwd	CGTCACATTTGCTTCTGC	To delete gvpU from ΔR, creating ΔRU
gvpT_rev	ACGTCTTAGGCTGTTGTA
gvpL_fwd	AATCAGGAGATCCTAGATGGGAGAATTACT	To delete gvpG from ΔN, creating ΔNG
gvpF_rev	ATTTTTCCTCTACTTTTAGGCGAATGTTCAC
gvpS_fwd	CTAATAGGAGAAACATTATGTCTCTTAAACAATCC	To delete gvpL from ΔN, creating ΔNL
gvpG_rev	GATTCTTCATTTCTTTTTTGTGTTAGCTCTTCC
gvpK_fwd	AGCGGTTAAGCGTGAC	To delete gvpS from ΔN, creating ΔNS
gvpL_rev	TTTACGCAAAGCTCGAGA
gvpJ_fwd	AGTAGGAGGAACAGTATGG	To delete gvpK from ΔN, creating ΔNK
gvpS_rev	CGGAATTCGAGAAAGCATAC
gvpT_fwd	AAAAAATGGAGGGATTTACAATGG	To delete gvpJ from ΔN, creating ΔNJ
gvpK_rev	GACCGCTTAAAGCAGG
gvpU_fwd	AAAGGAGGAAAGAAAGACATG	To delete gvpT from ΔN, creating ΔNT
gvpJ_rev	AAGTAGCGTACAGTTTTTAACG
vector_fwd	CGTCACATTTGCTTCTGC	To delete gvpU from ΔN, creating ΔNU
gvpT_rev	ACGTCTTAGGCTGTTGTA
gvpS_fwd	CTAATAGGAGAAACATTATGTCTCTTAAACAATCC	To delete gvpL from ΔF, creating ΔFL
gvpG_rev	GATTCTTCATTTCTTTTTTGTGTTAGCTCTTCC
gvpK_fwd	AGCGGTTAAGCGTGAC	To delete gvpS from ΔF, creating ΔFS
gvpL_rev	TTTACGCAAAGCTCGAGA
gvpJ_fwd	AGTAGGAGGAACAGTATGG	To delete gvpK from ΔF, creating ΔFK
gvpS_rev	CGGAATTCGAGAAAGCATAC
gvpT_fwd	AAAAAATGGAGGGATTTACAATGG	To delete gvpJ from ΔF, creating ΔFJ
gvpK_rev	GACCGCTTAAAGCAGG
gvpU_fwd	AAAGGAGGAAAGAAAGACATG	To delete gvpT from ΔF, creating ΔFT
gvpJ_rev	AAGTAGCGTACAGTTTTTAACG
vector_fwd	CGTCACATTTGCTTCTGC	To delete gvpU from ΔF, creating ΔFU
gvpT_rev	ACGTCTTAGGCTGTTGTA
gvpK_fwd	AGCGGTTAAGCGTGAC	To delete gvpS from ΔG, creating ΔGS
gvpL_rev	TTTACGCAAAGCTCGAGA
gvpJ_fwd	AGTAGGAGGAACAGTATGG	To delete gvpK from ΔG, creating ΔGK
gvpS_rev	CGGAATTCGAGAAAGCATAC
gvpT_fwd	AAAAAATGGAGGGATTTACAATGG	To delete gvpJ from ΔG, creating ΔGJ
gvpK_rev	GACCGCTTAAAGCAGG
gvpU_fwd	AAAGGAGGAAAGAAAGACATG	To delete gvpT from ΔG, creating ΔGT
gvpJ_rev	AAGTAGCGTACAGTTTTTAACG
vector_fwd	CGTCACATTTGCTTCTGC	To delete gvpU from ΔG, creating ΔGU
gvpT_rev	ACGTCTTAGGCTGTTGTA
gvpJ_fwd	AGTAGGAGGAACAGTATGG	To delete gvpK from ΔL, creating ΔLK
gvpS_rev	CGGAATTCGAGAAAGCATAC
gvpT_fwd	AAAAAATGGAGGGATTTACAATGG	To delete gvpJ from ΔL, creating ΔLJ
gvpK_rev	GACCGCTTAAAGCAGG
gvpU_fwd	AAAGGAGGAAAGAAAGACATG	To delete gvpT from ΔL, creating ΔLT
gvpJ_rev	AAGTAGCGTACAGTTTTTAACG
vector_fwd	CGTCACATTTGCTTCTGC	To delete gvpU from ΔL, creating ΔLU
gvpT_rev	ACGTCTTAGGCTGTTGTA
gvpT_fwd	AAAAAATGGAGGGATTTACAATGG	To delete gvpJ from ΔS, creating ΔSJ
gvpK_rev	GACCGCTTAAAGCAGG
gvpU_fwd	AAAGGAGGAAAGAAAGACATG	To delete gvpT from ΔS, creating ΔST
gvpJ_rev	AAGTAGCGTACAGTTTTTAACG
vector_fwd	CGTCACATTTGCTTCTGC	To delete gvpU from ΔS, creating ΔSU
gvpT_rev	ACGTCTTAGGCTGTTGTA
gvpU_fwd	AAAGGAGGAAAGAAAGACATG	To delete gvpT from ΔK, creating ΔKT
gvpJ_rev	AAGTAGCGTACAGTTTTTAACG
vector_fwd	CGTCACATTTGCTTCTGC	To delete gvpU from ΔK, creating ΔKU
gvpT_rev	ACGTCTTAGGCTGTTGTA
vector_fwd	CGTCACATTTGCTTCTGC	To delete gvpU from ΔJ, creating ΔJU
gvpT_rev	ACGTCTTAGGCTGTTGTA
gvpR_fwd	TAGATCTAACTATTGGAGGCTAC	To delete gvpA2 from ΔFG, creating ΔA2FG
vector_rev	ATGATCCCATTGTTTTTAAATCTGTA
gvpR_fwd	TAGATCTAACTATTGGAGGCTAC	To delete gvpA2 from ΔLJ, creating ΔA2LJ
vector_rev	ATGATCCCATTGTTTTTAAATCTGTA
gvpR_fwd	TAGATCTAACTATTGGAGGCTAC	To delete gvpA2 from ΔLK, creating ΔA2LK
vector_rev	ATGATCCCATTGTTTTTAAATCTGTA
gvpR_fwd	TAGATCTAACTATTGGAGGCTAC	To delete gvpA2 from ΔLS, creating ΔA2LS
vector_rev	ATGATCCCATTGTTTTTAAATCTGTA
gvpN_fwd	CAGGAGGAACGTAAAAATGAC	To delete gvpA2 and gvpR from ΔG, creating ΔA2RG
vector_rev	ATGATCCCATTGTTTTTAAATCTGTA
gvpN_fwd	CAGGAGGAACGTAAAAATGAC	To delete gvpA2 and gvpR from ΔL, creating ΔA2RL
vector_rev	ATGATCCCATTGTTTTTAAATCTGTA
gvpN_fwd	CAGGAGGAACGTAAAAATGAC	To delete gvpA2 and gvpR from ΔS, creating ΔA2RS
vector_rev	ATGATCCCATTGTTTTTAAATCTGTA
gvpR_fwd	TAGATCTAACTATTGGAGGCTAC	To delete gvpA2 from ΔSK, creating ΔA2SK
vector_rev	ATGATCCCATTGTTTTTAAATCTGTA
gvpR_fwd	TAGATCTAACTATTGGAGGCTAC	To delete gvpA2 from ΔSU, creating ΔA2SU
vector_rev	ATGATCCCATTGTTTTTAAATCTGTA
gvpT_fwd	AAAAAATGGAGGGATTTACAATGG	To delete gvpJ from ΔLS, creating ΔLSJ
gvpK_rev	GACCGCTTAAAGCAGG
gvpJ_fwd	AGTAGGAGGAACAGTATGG	To delete gvpS and gvpK from ΔL, creating ΔLSK
deltaS_LKv2_rev	TTAGGATTCTTCATTTCTTTTTTGT
gvpN_fwd	CAGGAGGAACGTAAAAATGAC	To delete gvpR from ΔLJ, creating ΔRLJ
gvpA2_rev	AAAGCTGGAACCACCC
gvpN_fwd	CAGGAGGAACGTAAAAATGAC	To delete gvpR from ΔLS, creating ΔRLS
gvpA2_rev	AAAGCTGGAACCACCC
gvpF_fwd	AGGAGCTTGAAAACATGAGT	To delete gvpR and gvpN from ΔS, creating ΔRNS
gvpA2_rev	AAAGCTGGAACCACCC
Primers for Plasmid groups I & II (Gvp fusion proteins)	Sequence	Purpose
Vec A2-Luc f	GTTTTAGTATTGTTTCTCAAGGCAGTTCAGGTGG	To create a C-terminal fusion of split-Nanoluc LargeBiT or SmallBiT to gvpA2
Vec A2-Luc r	TTTTTGAATAGACATATGTATATCTCCTTCTTAAAGTTAAACAAAATTATTTCTAGAGGG
A2-Luc f	GATATACATATGTCTATTCAAAAAAGTACTAATAGTTCAAGTTTAGCAGAAG
A2-Luc r	GCCTTGAGAAACAATACTAAAACGCGGCTGCC
Vec R-Luc f	CATTGAAGCAGTTTCTCAAGGCAGTTCAGGTG	To create a C-terminal fusion of split-Nanoluc LargeBiT or SmallBiT to GvpR
Vec R-Luc r	TTTTTTTAATTTCCATATGTATATCTCCTTCTTAAAGTTAAACAAAATTATTTCTAGAGG
R-Luc f	GATATACATATGGAAATTAAAAAAATTATGCAAGCCGTGAAC
R-Luc r	CTTGAGAAACTGCTTCAATGCCAATGGCG
Vec N-Luc f	TGAAGAAAAGGTTTCTCAAGGCAGTTCAGGTGG	To create a C-terminal fusion of split-Nanoluc LargeBiT or SmallBiT to GvpN
Vec N-Luc r	TGTTAAGACGGTCATATGTATATCTCCTTCTTAAAGTTAAACAAAATTATTTCTAGAGGG
N-Luc f	GATATACATATGACCGTCTTAACAGACAAAAGGAAAAAAG
N-Luc r	CCTTGAGAAACCTTTTCTTCAGTGTCTATATTCTTACATTCTTCTAAAATGATTTTTTCG
Vec F-Luc f	AGAAGAGAAAGTTTCTCAAGGCAGTTCAGGTGG	To create a C-terminal fusion of split-Nanoluc LargeBiT or SmallBiT to GvpF
Vec F-Luc r	GTTTGTTTCACTCATATGTATATCTCCTTCTTAAAGTTAAACAAAATTATTTCTAGAGGG
F-Luc f	GATATACATATGAGTGAAACAAACGAAACAGGTATTTATATTTTTAGC
F-Luc r	CCTTGAGAAACTTTCTCTTCTACTTTTAGGCGAATGTTCACAAA
Vec G-Luc f	GAGGAATCCGTTTCTCAAGGCAGTTCAGGTG	To create a C-terminal fusion of split-Nanoluc LargeBiT or SmallBiT to GvpG
Vec G-Luc r	TTGTGAAGCACCATATGTATATCTCCTTCTTAAAGTTAAACAAAATTATTTCTAGAGG
G-Luc f	ATATACATATGGTGCTTCACAAATTAGTAACCGCAC
G-Luc r	CTTGAGAAACGGATTCCTCATTTCTTTTTTGTGTTAGCTCT
Vec L-Luc f	GCTTTGCGGTTTCTCAAGGCAGTTCAGGTGG	To create a C-terminal fusion of split-Nanoluc LargeBiT or SmallBiT to GvpL
Vec L-Luc r	ACAGTAATTCTCCCATATGTATATCTCCTTCTTAAAGTTAAACAAAATTATTTCTAGAG
L-Luc f	GATATACATATGGGAGAATTACTGTATTTATACGGTTTAATTCCAAC
L-Luc r	TGAGAAACCGCAAAGCTCGAGAAATGATAGGG
Vec S-Luc f	CTTGGATCCGTTTCTCAAGGCAGTTCAGGTGG	To create a C-terminal fusion of split-Nanoluc LargeBiT or SmallBiT to GvpS
Vec S-Luc r	ATTGTTTAAGAGACATATGTATATCTCCTTCTTAAAGTTAAACAAAATTATTTCTAGAGG
S-Luc f	GATATACATATGTCTCTTAAACAATCCATGGAGAATAAAGATATTGC
S-Luc r	TTGAGAAACGGATCCAAGTGGATTCGTCCATTTG
Vec K-Luc f	GCCTGCTTGTTTCTCAAGGCAGTTCAGGTGG	To create a C-terminal fusion of split-Nanoluc LargeBiT or SmallBiT to GvpK
Vec K-Luc r	GACCGGTTGCATATGTATATCTCCTTCTTAAAGTTAAACAAAATTATTTCTAGAGGG
K-Luc f	ATACATATGCAACCGGTCAGCCA
K-Luc r	TTGAGAAACAAGCAGGCTGCCTAGCGG
Vec J-Luc f	ACGAAACGTGTTTCTCAAGGCAGTTCAGGTGG	To create a C-terminal fusion of split-Nanoluc LargeBiT or SmallBiT to GvpJ
Vec J-Luc r	GTTCGACTGCCATATGTATATCTCCTTCTTAAAGTTAAACAAAATTATTTCTAGAGG
J-Luc f	ATACATATGGCAGTCGAACATAATATGCAGTCA
J-Luc r	TTGAGAAACACGTTTCGTTTCTATTTTTTCTTCAAGCGT
Vec T-Luc f	CAACAGCCGTTTCTCAAGGCAGTTCAGGTGG	To create a C-terminal fusion of split-Nanoluc LargeBiT or SmallBiT to GvpT
Vec T-Luc r	TGTTTCAGTTGCCATATGTATATCTCCTTCTTAAAGTTAAACAAAATTATTTCTAGAGG
T-Luc f	ATATACATATGGCAACTGAAACAAAATTAGATAACACACAG
T-Luc r	TTGAGAAACGGCTGTTGTATCGTCTTCACTAGAAAGAG
Vec U-Luc f	AAAGAGTTCAGTTTCTCAAGGCAGTTCAGGTG	To create a C-terminal fusion of split-Nanoluc LargeBiT or SmallBiT to GvpU
Vec U-Luc r	GGGCCTGTACTCATATGTATATCTCCTTCTTAAAGTTAAACAAAATTATTTCTAGAGGG
U-Luc f	TATACATATGAGTACAGGCCCTTCTTTTTCAACT
U-Luc r	CCTTGAGAAACTGAACTCTTTTTACTCGTTGATTTTGCATCAG
Vec Luc-A2 f	TTAGTATTTAAGGCTGTTTTGGCGGATG	To create a N-terminal fusion of split-Nanoluc LargeBiT or SmallBiT to gvpA2
Vec Luc-A2 r	TTGAATAGAACCGCTCGAGCCTCC
Luc-A2 f	CGAGCGGTTCTATTCAAAAAAGTACTAATAGTTCAAGTTTAGCAGAAGT
Luc-A2 r	CCAAAACAGCCTTAAATACTAAAACGCGGCTGCCC
Vec Luc-R f	GAAGCATAAGGCTGTTTTGGCGGATG	To create a N-terminal fusion of split-Nanoluc LargeBiT or SmallBiT to GvpR
Vec Luc-R r	TTTAATTTCACCGCTCGAGCCTCC
Luc-R f	TCGAGCGGTGAAATTAAAAAAATTATGCAAGCCGTGAACGAC
Luc-R r	CAAAACAGCCTTATGCTTCAATGCCAATGGCGC
Vec Luc-N f	AGAAAAGTAAGGCTGTTTTGGCGGATG	To create a N-terminal fusion of split-Nanoluc LargeBiT or SmallBiT to GvpN
Vec Luc-N r	AAGACGGTACCGCTCGAGCCTCC
Luc-N f	GAGCGGTACCGTCTTAACAGACAAAAGGAAAAAAGG
Luc-N r	CAAAACAGCCTTACTTTTCTTCAGTGTCTATATTCTTACATTCTTCTAAAATGATTTTT
Vec Luc-F f	AGAGAAATAAGGCTGTTTTGGCGGATG	To create a N-terminal fusion of split-Nanoluc LargeBiT or SmallBiT to GvpF
Vec Luc-F r	GTTTCACTACCGCTCGAGCCTCC
Luc-F f	CGAGCGGTAGTGAAACAAACGAAACAGGTATTTATATTTTTAGCG
Luc-F r	CCAAAACAGCCTTATTTCTCTTCTACTTTTAGGCGAATGTTCACAAAA
Vec Luc-G f	GAATCCTAGGGCTGTTTTGGCGGATGAGAG	To create a N-terminal fusion of split-Nanoluc LargeBiT or SmallBiT to GvpG
Vec Luc-G r	TGAAGCACACCGCTCGAGCCTCCAC
Luc-G f	GAGCGGTGTGCTTCACAAATTAGTAACCGCACC
Luc-G r	CAAAACAGCCCTAGGATTCCTCATTTCTTTTTTGTGTTAGCT
Vec Luc-L f	TTGCGTAAGGCTGTTTTGGCGGATG	To create a N-terminal fusion of split-Nanoluc LargeBiT or SmallBiT to GvpL
Vec Luc-L r	TAATTCTCCACCGCTCGAGCCTCC
Luc-L f	CGAGCGGTGGAGAATTACTGTATTTATACGGTTTAATTCCAACAAAAG
Luc-L r	AAAACAGCCTTACGCAAAGCTCGAGAAATGATAGGG
Vec Luc-S f	GATCCTGAGGCTGTTTTGGCGGAT	To create a N-terminal fusion of split-Nanoluc LargeBiT or SmallBiT to GvpS
Vec Luc-S r	TTTAAGAGAACCGCTCGAGCCTCC
Luc-S f	CGAGCGGTTCTCTTAAACAATCCATGGAGAATAAAGATATTGCT
Luc-S r	AAAACAGCCTCAGGATCCAAGTGGATTCGTCCATTTGC
Vec Luc-K f	CTGCTTTAAGGCTGTTTTGGCGGATG	To create a N-terminal fusion of split-Nanoluc LargeBiT or SmallBiT to GvpK
Vec Luc-K r	ACCGGTTGACCGCTCGAGCCTCCAC
Luc-K f	GAGCGGTCAACCGGTCAGCCAAGCA
Luc-K r	CAAAACAGCCTTAAAGCAGGCTGCCTAGCGG
Vec Luc-J f	AAACGTTAAGGCTGTTTTGGCGGATG	To create a N-terminal fusion of split-Nanoluc LargeBiT or SmallBiT to GvpJ
Vec Luc-J r	TCGACTGCACCGCTCGAGCCTCC
Luc-J f	GAGCGGTGCAGTCGAACATAATATGCAGTCAAGTACG
Luc-J r	CAAAACAGCCTTAACGTTTCGTTTCTATTTTTTCTTCAAGCGT
Vec Luc-T f	CAGCCTAAGGCTGTTTTGGCGGATG	To create a N-terminal fusion of split-Nanoluc LargeBiT or SmallBiT to GvpT
Vec Luc-T r	TCAGTTGCACCGCTCGAGCCTCC
Luc-T f	GAGCGGTGCAACTGAAACAAAATTAGATAACACACAGG
Luc-T r	AAAACAGCCTTAGGCTGTTGTATCGTCTTCACTAGA
Vec Luc-U f	GAGTTCATAAGGCTGTTTTGGCGGATG	To create a N-terminal fusion of split-Nanoluc LargeBiT or SmallBiT to GvpU
Vec Lucc-U r	CCTGTACTACCGCTCGAGCCTCC
Luc-U f	CGAGCGGTAGTACAGGCCCTTCTTTTTCAACT
Luc-U r	CAAAACAGCCTTATGAACTCTTTTTACTCGTTGATTTTGCATCAGAAATCT
Primers to prepare target vectors for above constructs	Sequence	Purpose
Vec 147 f	TATGGAAAAACGTATGGAAAAACGCCAGCAACGCG	To insert p15A origin into pET26(b) backbone
Vec 147 r	TCTCAAGAAGATCGATCTCAAGAAGATCCTTTGATCTTTTCTACGG
F1 p15A f	CTTCTTGAGATCGATCTTCTTGAGATCGTTTTGGTCTGC
F1 p15A r	GCGTTTTTCCATACGTTTTTCCATAGGCTCCGC
Vec 148 f	TCCCTCATAACACCCCTTGTATTACTGTTTATGTAAGC	To insert Spectinomycin resistance marker into pET26(b) backbone
Vec 148 r	GTCGGCAAATAAGAATTAATTCATGAGCGGATACATATTTGAATGTATTTAGA
F1 Spec f	GGGGTGTTATGAGGGAAGCGGTGATCG
F1 Spec r	TGAATTAATTCTTATTTGCCGACTACCTTGGTGATCT
Vec 148B f	GCAGCGCAACGCCAGCAACGCG	To insert pCDF origin into pET26(b) backbone
Vec 148B r	TCCTTTGATCGAAGATCCTTTGATCTTTTCTACGGGGT
F1 pCDF f	AGGATCTTCGATCAAAGGATCTTCTTGAGATCCTTTTTTTCTGC
F1 pCDF r	CTGGCGTTGCGCTGCGGACACATACA
Vec LgNterm f	ACCATCAACGTTTCTCAAGGCAGTTCAGGT	To insert an N-terminal LargeBit of split-Nanoluc into pet26(b) backbone
Vec LgNterm r	GAGTGTGAAGACCATATGTATATCTCCTTCTTAAAGTTAAACAAAATTATTTCTAGAGG
F1 LgNterm f	ATATACATATGGTCTTCACACTCGAAGATTTCGT
F1 LgNterm r	CTTGAGAAACGTTGATGGTTACTCGGAACAGCA
Mut SmNterm f	GTTCGAGGAGATTCTGGTTTCTCAAGGCAGTTCAG	To insert an N-terminal SmallBit of split-Nanoluc into pet26(b) backbone
Mut SmNterm r	AGCCGGTAGCCGGTCACCATATGTATATCTCCTTCTTAAAG
Mut LgBit-FLAG f	GATGATGATAAAAGCTGAGGCTGTTTTGGC	To insert a C-terminal FLAG-tag behind C-terminal LargeBit
Mut LgBit-FLAG r	ATCTTTATAATCGTTGATGGTTACTCGGAACAG
Mut FLAG-LgBit f	GATGATGATAAAGTCTTCACACTCGAAGATTTC	To Insert an N-terminal FLAG-tag in front of N-terminal LargeBit
Mut FLAG-LgBit r	ATCTTTATAATCCATATGTATATCTCCTTCTTAAAG

## Sheet: Legend
Dataset EV2. Genetic sequences of main elements used in the project. The first sheet of the table lists the DNA sequences of the parts and proteins used in this study. Column C lists the source from which the DNA sequence was derived, and the relevant previous studies including pST39-pNL29 plasmid(Bourdeau et al, 2018; Li & Cannon, 1998), FKBP12 and FRB(Rivera et al, 1996), Small BiT and Large Bi…
