# Supplementary material for: Elucidating the assembly of gas vesicles by systematic protein-protein interaction analysis
Source: EMBO J. 2024 Sep 3;43(19):4156–72. doi: 10.1038/s44318-024-00178-2 (PMC11445434; doi:10.1038/s44318-024-00178-2)
Supplement: Supplementary file 8 — Source data Fig. 1 [file 44318_2024_178_MOESM8_ESM.zip]

Archive with 5 entries (3 files):
- Figure 1/
- Figure 1/1A/
- Figure 1/1A/MI_MegaGV_2_40000x.dm3
- Figure 1/1A/MI_MegaGV_2_40000x.tif
- Figure 1/1A/Readme.txt
