# Supplementary material for: Elucidating the assembly of gas vesicles by systematic protein-protein interaction analysis
Source: EMBO J. 2024 Sep 3;43(19):4156–72. doi: 10.1038/s44318-024-00178-2 (PMC11445434; doi:10.1038/s44318-024-00178-2)
Supplement: Supplementary file 8 — Source data Fig. 1 [file 44318_2024_178_MOESM8_ESM.zip › Figure 1/1A/Readme.txt]

TEM image of a gas vesicle assembled in E. coli with B. megaterium derived Gv operon pNL29. The scale bar indicates 200 nm.
Acquired with JEOL2100 Field Emission Gun Transition Electron Microscope.
