# Supplementary material for: Elucidating the assembly of gas vesicles by systematic protein-protein interaction analysis
Source: EMBO J. 2024 Sep 3;43(19):4156–72. doi: 10.1038/s44318-024-00178-2 (PMC11445434; doi:10.1038/s44318-024-00178-2)
Supplement: Supplementary file 9 — Source data Fig. 2 [file 44318_2024_178_MOESM9_ESM.zip]

Archive with 42 entries (31 files):
- Figure 2/
- Figure 2/2D/
- Figure 2/2D/Readme.txt
- Figure 2/2E/
- Figure 2/2E/Figure 2E base data.xlsx
- Figure 2/2E/Readme.txt
- Figure 2/2F/
- Figure 2/2F/EMBOJ-2023-115793_AppendixFigureS4_VerA2.tif
- Figure 2/2F/G, H/
- Figure 2/2F/G, H/Anti-FLAG/
- Figure 2/2F/G, H/Anti-FLAG/2021-12-29_13-09-44.fcz
- Figure 2/2F/G, H/Anti-FLAG/2021-12-29_13-09-44_1_16bit strong.tif
- Figure 2/2F/G, H/Anti-FLAG/2021-12-29_13-09-44_1_16bit-1.tif
- Figure 2/2F/G, H/Anti-FLAG/2021-12-29_13-09-44_1_16bit.png
- Figure 2/2F/G, H/Anti-FLAG/2021-12-29_13-09-44_1_16bit.tif
- Figure 2/2F/G, H/Anti-FLAG/2021-12-29_13-09-44_2_16bit.png
- Figure 2/2F/G, H/Anti-FLAG/2021-12-29_13-09-44_3_16bit.png
- Figure 2/2F/G, H/Anti-FLAG/2021-12-29_13-09-44_8bit.png
- Figure 2/2F/G, H/Anti-FLAG/2021-12-29_13-09-44_8bit.tif
- Figure 2/2F/G, H/Total protein/
- Figure 2/2F/G, H/Total protein/2021-12-28_15-07-55.fcz
- Figure 2/2F/G, H/Total protein/2021-12-28_15-07-55_1_16bit.png
- Figure 2/2F/G, H/Total protein/2021-12-28_15-07-55_8bit-1 t24.png
- Figure 2/2F/G, H/Total protein/2021-12-28_15-07-55_8bit-1 t4.png
- Figure 2/2F/G, H/Total protein/2021-12-28_15-07-55_8bit.png
- Figure 2/2F/I/
- Figure 2/2F/I/Anti-FLAG/
- Figure 2/2F/I/Anti-FLAG/2021-10-09_15-27-44.fcz
- Figure 2/2F/I/Anti-FLAG/2021-10-09_15-27-44_1_16bit.png
- Figure 2/2F/I/Anti-FLAG/2021-10-09_15-27-44_8bit.png
- Figure 2/2F/I/Anti-FLAG/2021-10-09_15-29-07.fcz
- Figure 2/2F/I/Anti-FLAG/2021-10-09_15-29-07_1_16bit.png
- Figure 2/2F/I/Anti-FLAG/2021-10-09_15-29-07_8bit.png
- Figure 2/2F/I/Total Protein/
- Figure 2/2F/I/Total Protein/2021-10-08_13-21-49.fcz
- Figure 2/2F/I/Total Protein/2021-10-08_13-21-49_1_16bit.png
- Figure 2/2F/I/Total Protein/2021-10-08_13-21-49_8bit.png
- Figure 2/2F/Readme.txt
- Figure 2/2G/
- Figure 2/2G/LGS SSM 1.nd2
- Figure 2/2G/LGS SSM 1.nd2 - C=0-1.tif
- Figure 2/2G/Readme.txt
