# Supplementary material for: Elucidating the assembly of gas vesicles by systematic protein-protein interaction analysis
Source: EMBO J. 2024 Sep 3;43(19):4156–72. doi: 10.1038/s44318-024-00178-2 (PMC11445434; doi:10.1038/s44318-024-00178-2)
Supplement: Supplementary file 9 — Source data Fig. 2 [file 44318_2024_178_MOESM9_ESM.zip › Figure 2/2E/Figure 2E base data.xlsx]

## Sheet: Base data all measurements
Interaction	Large Bit	Small Bit	Operon	Time	Normalized Average	Stars	p-value vs Negative Control	Normalized N1	Normalized N2	Normalized N3	T24-T4	T24-T4 Stars	T24-T4 p-value	Raw Data Average	Raw Data N1	Raw Data N2	Raw Data N3	Negative Control Average	Negative Control N1	Negative Control N2	Negative Control N3	Positive Control Average	Positive Control N1	Positive Control N2	Positive Control N3
AA	A2-Lg	A2-Sm	ΔA2	4	32.671	ns	0.0801	28.655	68.862	0.496				2950000	2590000	6170000	92500	48400	67300	46200	31700	8930000	1950000	7900000	16900000
AA	A2-Lg	A2-Sm	ΔA2	24	19.412	***	1.39e-05	17.63	20.567	20.038	16.566	***	6.72e-05	153000	139000	163000	158000	254	410	205	146	790000	773000	705000	891000
AA	A2-Lg	A2-Sm	ΔALL	4	165.146	*	0.0301	211.713	42.969	240.756				14700000	18900000	3870000	21400000	48400	67300	46200	31700	8930000	1950000	7900000	16900000
AA	A2-Lg	A2-Sm	ΔALL	4	32.268	***	2.53e-05	21.018	36.996	38.79				25000	16400	28700	30100	252	457	171	127	77100	73900	56200	101000
AA	A2-Lg	A2-Sm	ΔALL	24	15.135	**	0.00661	16.613	20.357	8.437	-150.01	*	0.036	143000	157000	192000	80400	1190	1980	700	889	940000	592000	1330000	897000
AA	A2-Lg	A2-Sm	ΔALL	24	13.406	**	0.00211	8.063	11.866	20.289	-18.862	*	0.0241	14300	8650	12700	21700	70.9	105	56.6	50.8	106000	118000	116000	85900
AA	A2-Lg	Sm-A2	ΔA2	4	0.603	*	0.0103	0.085	1.123	0.602				102000	56000	148000	102000	48400	67300	46200	31700	8930000	1950000	7900000	16900000
AA	A2-Lg	Sm-A2	ΔA2	24	-0.276	**	0.00364	-0.287	-0.328	-0.212	-0.879	*	0.0217	-1400	-1510	-1890	-804	1190	1980	700	889	940000	592000	1330000	897000
AA	A2-Lg	Sm-A2	ΔALL	4	10.129	**	0.00261	0.416	11.887	18.084				948000	85400	1100000	1660000	48400	67300	46200	31700	8930000	1950000	7900000	16900000
AA	A2-Lg	Sm-A2	ΔALL	24	5.217	***	9.09e-06	4.169	4.868	5.474	-5.292	ns	0.183	46600	40300	46900	52600	1190	1980	700	889	940000	592000	1330000	897000
AA	Lg-A2	A2-Sm	ΔA2	4	21.945	***	0.00029	5.537	29.473	30.823				2000000	540000	2670000	2790000	48400	67300	46200	31700	8930000	1950000	7900000	16900000
AA	Lg-A2	A2-Sm	ΔA2	24	11.345	**	0.00258	7.768	9.36	16.908	-10.6	ns	0.145	108000	74100	89100	160000	1190	1980	700	889	940000	592000	1330000	897000
AA	Lg-A2	A2-Sm	ΔALL	4	118.172	*	0.047	284.958	46.545	23.013				10500000	25400000	4180000	2090000	48400	67300	46200	31700	8930000	1950000	7900000	16900000
AA	Lg-A2	A2-Sm	ΔALL	24	68.529	***	0.000133	93.835	60.39	51.361	-49.643	ns	0.295	645000	882000	568000	483000	1190	1980	700	889	940000	592000	1330000	897000
AA	Lg-A2	Sm-A2	ΔA2	4	-0.251	*	0.0505	-0.243	-0.207	-0.303				26100	26800	30000	21500	48400	67300	46200	31700	8930000	1950000	7900000	16900000
AA	Lg-A2	Sm-A2	ΔA2	24	-0.431	***	0.000649	-0.427	-0.375	-0.49	-0.179	**	0.00718	-2860	-2820	-2340	-3410	1190	1980	700	889	940000	592000	1330000	897000
AA	Lg-A2	Sm-A2	ΔALL	4	2.412	ns	0.0914	0.958	0.057	6.22				263000	134000	53500	601000	48400	67300	46200	31700	8930000	1950000	7900000	16900000
AA	Lg-A2	Sm-A2	ΔALL	24	-0.096	ns	0.21	-0.124	0.068	-0.232	-2.508	ns	0.131	288	24.7	1830	-988	1190	1980	700	889	940000	592000	1330000	897000
AF	A2-Lg	F-Sm	ΔA2F	4	-6.977	**	0.00131	-6.908	-7.425	-6.6				428	444	326	514	2020	2320	2170	1560	24800	14800	30900	28600
AF	A2-Lg	F-Sm	ΔA2F	24	-0.378	ns	0.187	-0.855	0.057	-0.336	6.6	***	2.52e-05	2400	1020	3670	2520	3500	2550	3750	4200	294000	94800	654000	134000
AF	A2-Lg	Sm-F	ΔA2F	4	-8.19	***	0.000624	-7.805	-8.355	-8.411				152	239	114	101	2020	2320	2170	1560	24800	14800	30900	28600
AF	A2-Lg	Sm-F	ΔA2F	24	-1.155	**	0.00126	-1.174	-1.119	-1.172	7.035	***	1.74e-06	143	87.3	248	93.6	3500	2550	3750	4200	294000	94800	654000	134000
AF	F-Lg	A2-Sm	ΔA2F	4	1.673	**	0.00188	2.258	1.446	1.315				1190	1440	1090	1030	468	641	313	451	43500	56700	22100	51700
AF	F-Lg	A2-Sm	ΔA2F	4	-0.127	ns	0.22	-0.154	0.016	-0.245				37100	34800	49900	26700	48400	67300	46200	31700	8930000	1950000	7900000	16900000
AF	F-Lg	A2-Sm	ΔA2F	24	-0.424	***	0.000346	-0.43	-0.398	-0.445	-0.297	**	0.00943	-2800	-2850	-2540	-2990	1190	1980	700	889	940000	592000	1330000	897000
AF	F-Lg	A2-Sm	ΔA2F	24	2.403	ns	0.108	1.432	6.09	-0.313	0.73	ns	0.363	1610	1210	3130	496	624	590	568	715	41700	78300	24200	22500
AF	F-Lg	A2-Sm	ΔALL	4	5.017	***	0.000923	5.657	3.561	5.743				492000	551000	365000	559000	48400	67300	46200	31700	8930000	1950000	7900000	16900000
AF	F-Lg	A2-Sm	ΔALL	24	0.161	ns	0.0752	0.34	0.114	0.03	-4.825	**	0.00128	2700	4380	2260	1470	1190	1980	700	889	940000	592000	1330000	897000
AF	F-Lg	Sm-A2	ΔA2F	4	-0.225	ns	0.0823	-0.3	-0.213	-0.163				28400	21800	29500	33900	48400	67300	46200	31700	8930000	1950000	7900000	16900000
AF	F-Lg	Sm-A2	ΔA2F	4	-2.417	***	0.000327	-2.429	-2.367	-2.456				42.1	36.8	64.3	25.1	1110	1160	1260	895	45200	86200	15400	33900
AF	F-Lg	Sm-A2	ΔA2F	24	-20.799	*	0.0224	-20.814	-20.695	-20.89	-18.382	***	3.99e-10	64.5	59.7	100	33.9	7130	4570	4800	12000	41100	51100	22200	50100
AF	F-Lg	Sm-A2	ΔA2F	24	-0.455	***	0.000227	-0.467	-0.455	-0.442	-0.23	**	0.00243	-3080	-3200	-3080	-2960	1190	1980	700	889	940000	592000	1330000	897000
AF	F-Lg	Sm-A2	ΔALL	4	1.603	**	0.00901	1.457	0.966	2.386				191000	178000	134000	260000	48400	67300	46200	31700	8930000	1950000	7900000	16900000
AF	F-Lg	Sm-A2	ΔALL	24	-0.158	*	0.0183	-0.215	-0.148	-0.11	-1.761	**	0.00676	-291	-832	-200	157	1190	1980	700	889	940000	592000	1330000	897000
AF	Lg-A2	F-Sm	ΔA2F	4	0.166	**	0.00311	0.125	0.243	0.129				868	717	1150	733	259	289	267	222	367000	592000	225000	284000
AF	Lg-A2	F-Sm	ΔA2F	24	0.467	***	0.000345	0.332	0.617	0.451	0.301	*	0.015	3940	2880	5120	3810	254	410	205	146	790000	773000	705000	891000
AF	Lg-A2	Sm-F	ΔA2F	4	-11.999	*	0.0142	-12.128	-11.662	-12.207				186	178	208	173	960	696	1420	767	7410	3590	5860	12800
AF	Lg-A2	Sm-F	ΔA2F	24	-1.514	***	0.000423	-1.486	-1.508	-1.549	10.485	***	2.12e-07	64.7	93.6	71.2	29.3	1600	1750	1790	1260	103000	61500	113000	134000
AF	Lg-F	A2-Sm	ΔA2F	4	12.555	***	8.37e-06	11.233	14.031	12.4				1160000	1050000	1300000	1150000	48400	67300	46200	31700	8930000	1950000	7900000	16900000
AF	Lg-F	A2-Sm	ΔA2F	4	0.925	***	2.6e-05	0.828	0.95	0.997				3650	3300	3740	3910	259	289	267	222	367000	592000	225000	284000
AF	Lg-F	A2-Sm	ΔA2F	24	0.485	ns	0.0579	0.098	0.164	1.192	-12.07	***	8.38e-05	5740	2110	2730	12400	1190	1980	700	889	940000	592000	1330000	897000
AF	Lg-F	A2-Sm	ΔA2F	24	1.867	***	0.000137	1.472	2.328	1.801	0.942	*	0.0104	15000	11900	18600	14500	254	410	205	146	790000	773000	705000	891000
AF	Lg-F	A2-Sm	ΔA2FG	4	48.337	***	9.76e-06	42.446	50.607	51.958				6910	6140	7210	7390	553	988	531	139	13700	12900	13000	15300
AF	Lg-F	A2-Sm	ΔA2FG	24	3.044	***	0.000181	2.663	2.759	3.711	-45.293	***	5.54e-05	19100	16800	17400	23000	1050	1000	1360	795	593000	685000	757000	336000
AF	Lg-F	A2-Sm	ΔALL	4	147.929	***	4.24e-05	117.441	148.754	177.593				13200000	10500000	13300000	15800000	48400	67300	46200	31700	8930000	1950000	7900000	16900000
AF	Lg-F	A2-Sm	ΔALL	4	18.364	***	5.75e-05	17.414	20.966	16.713				14400	13600	16400	13100	252	457	171	127	77100	73900	56200	101000
AF	Lg-F	A2-Sm	ΔALL	24	5.931	**	0.00778	11.192	4.245	2.357	-141.998	***	0.000638	56900	106000	41000	23300	1190	1980	700	889	940000	592000	1330000	897000
AF	Lg-F	A2-Sm	ΔALL	24	2.463	***	0.000162	3.194	1.841	2.356	-15.901	***	0.000159	2690	3470	2030	2580	70.9	105	56.6	50.8	106000	118000	116000	85900
AF	Lg-F	Sm-A2	ΔA2F	4	0.228	ns	0.184	0.528	0.089	0.067				68700	95400	56400	54400	48400	67300	46200	31700	8930000	1950000	7900000	16900000
AF	Lg-F	Sm-A2	ΔA2F	24	-0.445	***	0.000243	-0.457	-0.443	-0.435	-0.673	**	0.00549	-2990	-3100	-2970	-2900	1190	1980	700	889	940000	592000	1330000	897000
AF	Lg-F	Sm-A2	ΔALL	4	20.501	ns	0.0828	4.637	54.407	2.459				1870000	460000	4880000	267000	48400	67300	46200	31700	8930000	1950000	7900000	16900000
AF	Lg-F	Sm-A2	ΔALL	24	1.723	ns	0.101	0.171	5.009	-0.01	-18.778	ns	0.166	17400	2800	48200	1100	1190	1980	700	889	940000	592000	1330000	897000
AG	G-Lg	A2-Sm	ΔA2FG	4	4.702	*	0.032	2.645	7.384	4.078				1170	901	1520	1090	553	988	531	139	13700	12900	13000	15300
AG	G-Lg	A2-Sm	ΔA2FG	24	1.871	ns	0.0969	5.021	0.315	0.276	-2.832	ns	0.125	12100	30800	2920	2690	1050	1000	1360	795	593000	685000	757000	336000
AG	G-Lg	A2-Sm	ΔA2G	4	39.351	***	0.000615	38.193	48.362	31.499				145000	140000	178000	116000	259	289	267	222	367000	592000	225000	284000
AG	G-Lg	A2-Sm	ΔA2G	24	97.566	***	0.000762	51.897	142.047	98.753	58.214	*	0.0464	770000	410000	1120000	780000	254	410	205	146	790000	773000	705000	891000
AG	G-Lg	A2-Sm	ΔA2RG	4	2.947	ns	0.272	6.96	3.36	-1.481				941	1470	995	358	553	988	531	139	13700	12900	13000	15300
AG	G-Lg	A2-Sm	ΔA2RG	24	0.548	ns	0.0719	0.78	0.873	-0.01	-2.399	ns	0.192	4300	5670	6220	998	1050	1000	1360	795	593000	685000	757000	336000
AG	G-Lg	A2-Sm	ΔALL	4	16.335	**	0.00357	6.186	27.475	15.345				12800	5000	21400	12000	252	457	171	127	77100	73900	56200	101000
AG	G-Lg	A2-Sm	ΔALL	24	6.094	**	0.00781	4.562	9.658	4.062	-10.241	ns	0.0929	6550	4920	10300	4390	70.9	105	56.6	50.8	106000	118000	116000	85900
AG	Lg-A2	G-Sm	ΔA2G	4	1.898	*	0.0128	1.354	1.143	3.195				7220	5230	4450	12000	259	289	267	222	367000	592000	225000	284000
AG	Lg-A2	G-Sm	ΔA2G	24	3.255	**	0.00302	5.918	1.998	1.85	1.358	ns	0.206	25900	47000	16000	14900	254	410	205	146	790000	773000	705000	891000
AJ	J-Lg	A2-Sm	ΔA2J	4	2.401	**	0.00114	2.644	2.856	1.704				9070	9960	10700	6510	259	289	267	222	367000	592000	225000	284000
AJ	J-Lg	A2-Sm	ΔA2J	24	16.384	**	0.002	15.129	21.887	12.134	13.982	**	0.00429	130000	120000	173000	96000	254	410	205	146	790000	773000	705000	891000
AJ	J-Lg	A2-Sm	ΔALL	4	294.153	**	0.00193	438.725	214.187	229.548				27900	37200	22800	23800	9030	12900	8630	5610	15500	17500	10600	18300
AJ	J-Lg	A2-Sm	ΔALL	24	48.227	***	5.65e-05	31.65	52.665	60.367	-245.926	*	0.014	89000	58900	97100	111000	1560	599	2870	1200	183000	98700	385000	65200
AJ	J-Lg	A2-Sm	ΔRLJ	4	7.529	***	0.000339	6.04	6.907	9.639				2220	1810	2050	2790	173	85.3	209	224	27300	29200	20500	32300
AJ	J-Lg	A2-Sm	ΔRLJ	24	15.63	*	0.0337	23.167	20.707	3.015	8.101	ns	0.138	18600	26900	24200	4730	1410	1190	1970	1080	111000	53800	219000	60900
AJ	Lg-A2	J-Sm	ΔA2J	4	0.22	**	0.00446	0.354	0.103	0.202				1060	1560	636	1000	259	289	267	222	367000	592000	225000	284000
AJ	Lg-A2	J-Sm	ΔA2J	24	3.446	**	0.00146	5.828	2.083	2.428	3.227	*	0.0272	27500	46300	16700	19400	254	410	205	146	790000	773000	705000	891000
AK	A2-Lg	K-Sm	ΔA2K	4	-4.653	***	0.000295	-4.257	-5.086	-4.617				301	372	222	307	1140	1010	1130	1290	19300	11800	27900	18100
AK	A2-Lg	K-Sm	ΔA2K	24	0.58	**	0.00586	0.76	0.661	0.319	5.234	***	2.23e-05	960	1070	1010	799	602	631	644	531	62400	102000	47000	37700
AK	A2-Lg	Sm-K	ΔA2K	4	-8.489	***	0.000582	-8.581	-8.394	-8.491				83.6	62.5	105	83.2	2020	2320	2170	1560	24800	14800	30900	28600
AK	A2-Lg	Sm-K	ΔA2K	24	-1.183	**	0.00111	-1.185	-1.176	-1.189	7.305	***	9.2e-09	60.4	55.1	82.4	43.7	3500	2550	3750	4200	294000	94800	654000	134000
AK	K-Lg	A2-Sm	ΔA2K	4	0.825	*	0.0413	1.678	0.722	0.075				3290	6410	2910	535	259	289	267	222	367000	592000	225000	284000
AK	K-Lg	A2-Sm	ΔA2K	24	1.236	ns	0.118	3.423	0.182	0.104	0.411	ns	0.373	10000	27300	1690	1070	254	410	205	146	790000	773000	705000	891000
AK	K-Lg	A2-Sm	ΔA2LK	4	5.878	*	0.0178	5.069	7.378	5.187				1330	1220	1520	1240	553	988	531	139	13700	12900	13000	15300
AK	K-Lg	A2-Sm	ΔA2LK	24	1.412	***	0.000935	1.304	1.804	1.127	-4.466	**	0.00228	9410	8770	11700	7720	1050	1000	1360	795	593000	685000	757000	336000
AK	K-Lg	A2-Sm	ΔA2SK	4	9.843	***	0.000233	11.128	10.708	7.693				2290	2570	2480	1820	143	149	126	154	21900	13000	31300	21500
AK	K-Lg	A2-Sm	ΔA2SK	24	1.093	ns	0.0905	2.123	0.513	0.642	-8.75	***	0.000937	2420	3870	1610	1790	887	350	2090	221	142000	199000	82100	143000
AK	K-Lg	A2-Sm	ΔALL	4	28.342	***	2.11e-05	30.433	24.906	29.686				22000	23600	19400	23100	252	457	171	127	77100	73900	56200	101000
AK	K-Lg	A2-Sm	ΔALL	24	5.095	***	7.47e-05	4.043	5.022	6.219	-23.247	***	0.000113	5490	4370	5410	6690	70.9	105	56.6	50.8	106000	118000	116000	85900
AK	Lg-A2	K-Sm	ΔA2K	4	0.181	*	0.0464	0.304	0.222	0.015				922	1380	1080	316	259	289	267	222	367000	592000	225000	284000
AK	Lg-A2	K-Sm	ΔA2K	24	1.601	***	0.000755	1.642	1.226	1.936	1.421	**	0.00156	12900	13200	9930	15500	254	410	205	146	790000	773000	705000	891000
AK	Lg-A2	Sm-K	ΔA2K	4	-11.019	*	0.0224	-12.128	-8.778	-12.15				249	178	394	176	960	696	1420	767	7410	3590	5860	12800
AK	Lg-A2	Sm-K	ΔA2K	24	-1.521	***	0.000422	-1.521	-1.524	-1.519	9.498	***	0.000531	58.2	58.6	55.6	60.4	1600	1750	1790	1260	103000	61500	113000	134000
AK	Lg-K	A2-Sm	ΔA2K	4	0.863	ns	0.376	1.271	3.908	-2.592				2210	2310	2910	1430	2020	2320	2170	1560	24800	14800	30900	28600
AK	Lg-K	A2-Sm	ΔA2K	24	3.054	ns	0.0765	2.896	6.174	0.091	2.191	ns	0.222	12400	11900	21400	3770	3500	2550	3750	4200	294000	94800	654000	134000
AK	Lg-K	Sm-A2	ΔA2K	4	-8.452	***	0.000587	-8.491	-8.471	-8.393				92.1	83.1	87.6	105	2020	2320	2170	1560	24800	14800	30900	28600
AK	Lg-K	Sm-A2	ΔA2K	4	-12.935	*	0.0114	-13.252	-12.307	-13.247				126	105	166	106	960	696	1420	767	7410	3590	5860	12800
AK	Lg-K	Sm-A2	ΔA2K	24	-1.155	**	0.00116	-1.112	-1.172	-1.182	7.296	***	2.02e-09	142	269	94.6	63.2	3500	2550	3750	4200	294000	94800	654000	134000
AK	Lg-K	Sm-A2	ΔA2K	24	-1.527	***	0.000415	-1.524	-1.52	-1.537	11.408	***	1.71e-06	51.9	55.6	58.7	41.5	1600	1750	1790	1260	103000	61500	113000	134000
AL	L-Lg	A2-Sm	ΔA2L	4	-1.591	**	0.00693	-1.496	-1.663	-1.615				-20.8	10.7	-44.4	-28.7	505	473	302	742	33600	32500	34100	34100
AL	L-Lg	A2-Sm	ΔA2L	24	28.927	***	0.000365	32.803	31.984	21.994	30.518	***	0.000463	6920	7810	7620	5320	259	274	214	290	23300	21600	10600	37700
AL	L-Lg	A2-Sm	ΔA2LJ	4	4.191	*	0.0506	3.501	2.933	6.138				1100	1010	939	1360	553	988	531	139	13700	12900	13000	15300
AL	L-Lg	A2-Sm	ΔA2LJ	24	0.165	ns	0.105	0.088	-0.011	0.419	-4.026	**	0.00779	2030	1570	989	3530	1050	1000	1360	795	593000	685000	757000	336000
AL	L-Lg	A2-Sm	ΔA2LK	4	-0.424	ns	0.498	-1.729	-0.848	1.306				497	325	441	725	553	988	531	139	13700	12900	13000	15300
AL	L-Lg	A2-Sm	ΔA2LK	24	0.069	ns	0.202	0.104	-0.043	0.146	0.493	ns	0.307	1460	1670	800	1920	1050	1000	1360	795	593000	685000	757000	336000
AL	L-Lg	A2-Sm	ΔA2LS	4	-2.258	ns	0.138	-1.508	-1.435	-3.832				256	355	364	48.8	553	988	531	139	13700	12900	13000	15300
AL	L-Lg	A2-Sm	ΔA2LS	24	0.28	ns	0.169	0.503	0.485	-0.149	2.538	*	0.0179	2710	4030	3920	175	1050	1000	1360	795	593000	685000	757000	336000
AL	L-Lg	A2-Sm	ΔA2RL	4	8.17	***	2.27e-05	7.313	9.326	7.871				1920	1740	2170	1860	143	149	126	154	21900	13000	31300	21500
AL	L-Lg	A2-Sm	ΔA2RL	24	2.896	*	0.0351	4.55	3.471	0.669	-5.274	**	0.00775	4960	7280	5770	1830	887	350	2090	221	142000	199000	82100	143000
AL	L-Lg	A2-Sm	ΔALL	4	16.522	***	2.5e-06	16.721	17.251	15.593				12900	13100	13500	12200	252	457	171	127	77100	73900	56200	101000
AL	L-Lg	A2-Sm	ΔALL	24	2.429	***	0.000172	2.532	2.015	2.741	-14.092	***	6.14e-06	2650	2760	2210	2990	70.9	105	56.6	50.8	106000	118000	116000	85900
AL	Lg-A2	L-Sm	ΔA2L	4	1.771	ns	0.194	-1.632	-1.594	8.538				1090	-34.2	-21.7	3330	505	473	302	742	33600	32500	34100	34100
AL	Lg-A2	L-Sm	ΔA2L	24	11.115	ns	0.0824	10.521	-0.126	22.949	9.344	ns	0.14	2820	2680	230	5540	259	274	214	290	23300	21600	10600	37700
AN	A2-Lg	N-Sm	ΔA2N	4	-7.371	***	0.000971	-6.881	-7.942	-7.291				338	450	208	356	2020	2320	2170	1560	24800	14800	30900	28600
AN	A2-Lg	N-Sm	ΔA2N	24	0.418	ns	0.245	-0.858	2.922	-0.809	7.79	**	0.00189	4720	1010	12000	1150	3500	2550	3750	4200	294000	94800	654000	134000
AN	A2-Lg	Sm-N	ΔA2N	4	-7.062	**	0.00113	-6.853	-7.008	-7.327				408	456	421	348	2020	2320	2170	1560	24800	14800	30900	28600
AN	A2-Lg	Sm-N	ΔA2N	24	-1.162	**	0.00121	-1.169	-1.13	-1.187	5.9	***	9.62e-07	123	102	217	49	3500	2550	3750	4200	294000	94800	654000	134000
AN	Lg-A2	N-Sm	ΔA2N	4	0.072	**	0.00255	0.047	0.107	0.063				524	432	651	489	259	289	267	222	367000	592000	225000	284000
AN	Lg-A2	N-Sm	ΔA2N	24	0.444	***	0.000943	0.575	0.464	0.293	0.372	**	0.00572	3760	4790	3910	2570	254	410	205	146	790000	773000	705000	891000
AN	Lg-A2	Sm-N	ΔA2N	4	-11.824	*	0.0161	-12.688	-12.063	-10.722				197	142	182	268	960	696	1420	767	7410	3590	5860	12800
AN	Lg-A2	Sm-N	ΔA2N	24	-1.464	***	0.00048	-1.439	-1.465	-1.487	10.36	***	2.88e-05	116	141	114	92.1	1600	1750	1790	1260	103000	61500	113000	134000
AN	Lg-N	A2-Sm	ΔA2N	4	-1.707	ns	0.117	-1.545	-0.526	-3.051				1630	1660	1900	1320	2020	2320	2170	1560	24800	14800	30900	28600
AN	Lg-N	A2-Sm	ΔA2N	24	-0.376	*	0.0247	0.118	-0.544	-0.701	1.332	ns	0.0805	2410	3840	1920	1460	3500	2550	3750	4200	294000	94800	654000	134000
AN	Lg-N	Sm-A2	ΔA2N	4	-14.107	**	0.00811	-13.823	-14.206	-14.29				50.1	68.3	43.7	38.2	960	696	1420	767	7410	3590	5860	12800
AN	Lg-N	Sm-A2	ΔA2N	24	-1.531	***	0.000409	-1.526	-1.532	-1.536	12.575	***	5.12e-08	47.8	53	47.1	43.4	1600	1750	1790	1260	103000	61500	113000	134000
AN	N-Lg	A2-Sm	ΔA2N	4	0.858	**	0.00623	1.292	0.897	0.384				3410	5000	3550	1670	259	289	267	222	367000	592000	225000	284000
AN	N-Lg	A2-Sm	ΔA2N	24	0.607	*	0.0234	0.619	0.968	0.234	-0.251	ns	0.249	5040	5140	7890	2100	254	410	205	146	790000	773000	705000	891000
AN	N-Lg	A2-Sm	ΔALL	4	24.587	***	1.5e-05	19.878	28.592	25.29				19100	15500	22200	19700	252	457	171	127	77100	73900	56200	101000
AN	N-Lg	A2-Sm	ΔALL	24	15.238	*	0.0548	9.524	32.476	3.714	-9.349	ns	0.182	16300	10200	34600	4020	70.9	105	56.6	50.8	106000	118000	116000	85900
AN	N-Lg	Sm-A2	ΔA2N	4	-8.395	***	0.000589	-8.296	-8.439	-8.452				105	127	95	92.1	2020	2320	2170	1560	24800	14800	30900	28600
AN	N-Lg	Sm-A2	ΔA2N	24	-1.178	**	0.00114	-1.188	-1.163	-1.183	7.218	***	7.12e-09	76.5	46.3	120	62.9	3500	2550	3750	4200	294000	94800	654000	134000
AR	Lg-A2	R-Sm	ΔA2R	4	1.938	***	0.000159	2.703	1.675	1.434				7370	10200	6400	5520	259	289	267	222	367000	592000	225000	284000
AR	Lg-A2	R-Sm	ΔA2R	24	0.604	***	0.000737	0.452	0.819	0.543	-1.333	*	0.015	5020	3820	6710	4540	254	410	205	146	790000	773000	705000	891000
AR	Lg-A2	R-Sm	ΔALL	4	2.163	***	0.000121	2.078	2.009	2.402				1910	1850	1800	2100	252	457	171	127	77100	73900	56200	101000
AR	Lg-A2	R-Sm	ΔALL	24	0.83	***	0.000311	0.977	0.885	0.627	-1.333	***	0.00057	953	1110	1010	737	70.9	105	56.6	50.8	106000	118000	116000	85900
AR	Lg-A2	Sm-R	ΔA2R	4	-12.547	*	0.0125	-12.865	-11.984	-12.792				151	130	187	135	960	696	1420	767	7410	3590	5860	12800
AR	Lg-A2	Sm-R	ΔA2R	24	6.792	ns	0.0668	0.563	1.935	17.877	19.339	*	0.0127	8480	2170	3560	19700	1600	1750	1790	1260	103000	61500	113000	134000
AR	Lg-A2	Sm-R	ΔA2RG	4	0.882	***	5.17e-05	0.685	0.923	1.037				335	292	344	369	143	149	126	154	21900	13000	31300	21500
AR	Lg-A2	Sm-R	ΔA2RG	24	-0.226	ns	0.28	-0.085	-0.248	-0.344	-1.107	***	0.000498	570	767	539	403	887	350	2090	221	142000	199000	82100	143000
AR	Lg-A2	Sm-R	ΔA2RL	4	-2.984	ns	0.117	-3.516	-3.979	-1.458				160	90.3	29.4	361	553	988	531	139	13700	12900	13000	15300
AR	Lg-A2	Sm-R	ΔA2RL	24	0.953	ns	0.108	-0.066	2.961	-0.036	3.937	*	0.018	6690	663	18600	842	1050	1000	1360	795	593000	685000	757000	336000
AR	Lg-A2	Sm-R	ΔA2RS	4	-2.885	ns	0.103	-3.085	-2.486	-3.085				173	147	226	147	553	988	531	139	13700	12900	13000	15300
AR	Lg-A2	Sm-R	ΔA2RS	24	2.406	*	0.0229	0.367	1.656	5.196	5.292	*	0.0111	15300	3230	10800	31800	1050	1000	1360	795	593000	685000	757000	336000
AR	Lg-A2	Sm-R	ΔALL	4	-94.613	*	0.0251	-67.797	-138.021	-78.021				2950	4680	163	4020	9030	12900	8630	5610	15500	17500	10600	18300
AR	Lg-A2	Sm-R	ΔALL	24	-0.423	ns	0.122	-0.094	-0.76	-0.415	94.19	**	0.00632	790	1390	178	805	1560	599	2870	1200	183000	98700	385000	65200
AR	Lg-R	Sm-A2	ΔA2R	4	-13.632	**	0.00976	-14.119	-12.883	-13.894				80.7	49.3	129	63.8	960	696	1420	767	7410	3590	5860	12800
AR	Lg-R	Sm-A2	ΔA2R	24	-1.534	***	0.000412	-1.54	-1.521	-1.539	12.098	***	2.91e-06	45.4	39	57.7	39.5	1600	1750	1790	1260	103000	61500	113000	134000
AR	R-Lg	A2-Sm	ΔA2R	4	0.267	***	0.000367	0.075	0.388	0.338				1240	533	1680	1500	259	289	267	222	367000	592000	225000	284000
AR	R-Lg	A2-Sm	ΔA2R	24	1.137	**	0.00213	1.552	0.66	1.2	0.87	*	0.0174	9230	12500	5460	9720	254	410	205	146	790000	773000	705000	891000
AS	Lg-A2	S-Sm	ΔA2S	4	0.396	ns	0.0679	0.202	0.069	0.918				1710	1000	512	3630	259	289	267	222	367000	592000	225000	284000
AS	Lg-A2	S-Sm	ΔA2S	24	0.809	***	0.000126	0.773	0.713	0.94	0.412	ns	0.102	6640	6360	5880	7670	254	410	205	146	790000	773000	705000	891000
AS	S-Lg	A2-Sm	ΔA2LS	4	-0.382	ns	0.425	-2.676	0.975	0.555				503	201	681	626	553	988	531	139	13700	12900	13000	15300
AS	S-Lg	A2-Sm	ΔA2LS	24	0.068	*	0.0468	0.009	0.051	0.145	0.45	ns	0.358	1460	1110	1360	1910	1050	1000	1360	795	593000	685000	757000	336000
AS	S-Lg	A2-Sm	ΔA2RS	4	-0.465	ns	0.449	-1.089	0.35	-0.656				492	410	599	467	553	988	531	139	13700	12900	13000	15300
AS	S-Lg	A2-Sm	ΔA2RS	24	0.444	**	0.0024	0.657	0.255	0.421	0.909	ns	0.0543	3680	4940	2560	3550	1050	1000	1360	795	593000	685000	757000	336000
AS	S-Lg	A2-Sm	ΔA2S	4	0.818	***	9.21e-05	0.966	0.834	0.654				3260	3800	3320	2660	259	289	267	222	367000	592000	225000	284000
AS	S-Lg	A2-Sm	ΔA2S	24	5.647	**	0.00811	1.989	4.692	10.261	4.829	ns	0.0593	44800	15900	37300	81200	254	410	205	146	790000	773000	705000	891000
AS	S-Lg	A2-Sm	ΔA2SK	4	5.12	***	3.34e-06	4.845	5.405	5.109				1260	1200	1320	1260	143	149	126	154	21900	13000	31300	21500
AS	S-Lg	A2-Sm	ΔA2SK	24	1.978	ns	0.126	5.079	0.059	0.797	-3.142	ns	0.0583	3670	8030	969	2010	887	350	2090	221	142000	199000	82100	143000
AS	S-Lg	A2-Sm	ΔA2SU	4	7.251	***	1.67e-05	6.073	7.295	8.385				1720	1470	1730	1970	143	149	126	154	21900	13000	31300	21500
AS	S-Lg	A2-Sm	ΔA2SU	24	2.034	**	0.00593	2.047	1.724	2.33	-5.217	***	0.000822	3750	3770	3310	4160	887	350	2090	221	142000	199000	82100	143000
AS	S-Lg	A2-Sm	ΔALL	4	35.494	***	0.000172	34.249	30.654	41.579				27500	26600	23800	32200	252	457	171	127	77100	73900	56200	101000
AS	S-Lg	A2-Sm	ΔALL	24	2.177	**	0.00161	1.803	1.743	2.987	-33.317	***	0.000252	2390	1990	1920	3250	70.9	105	56.6	50.8	106000	118000	116000	85900
AT	A2-Lg	Sm-T	ΔA2T	4	-0.528	*	0.016	-0.543	-0.526	-0.515				29.4	25.3	29.9	32.9	173	85.3	209	224	27300	29200	20500	32300
AT	A2-Lg	Sm-T	ΔA2T	24	-1.257	**	0.00394	-1.249	-1.262	-1.26	-0.729	***	7.58e-08	28.9	37.9	23.2	25.6	1410	1190	1970	1080	111000	53800	219000	60900
AT	A2-Lg	T-Sm	ΔA2T	4	-6.013	***	9.92e-05	-5.937	-6.124	-5.979				54	67.9	34	60.2	1140	1010	1130	1290	19300	11800	27900	18100
AT	A2-Lg	T-Sm	ΔA2T	24	-0.95	***	4.07e-05	-0.952	-0.944	-0.953	5.063	***	4.72e-08	15.1	13.7	18.5	13	602	631	644	531	62400	102000	47000	37700
AT	Lg-A2	Sm-T	ΔA2T	4	-12.363	*	0.0123	-11.366	-11.79	-13.935				162	227	199	61.2	960	696	1420	767	7410	3590	5860	12800
AT	Lg-A2	Sm-T	ΔA2T	24	-1.486	***	0.000456	-1.457	-1.479	-1.521	10.878	***	8.27e-05	93.9	123	100	58.6	1600	1750	1790	1260	103000	61500	113000	134000
AT	Lg-A2	T-Sm	ΔA2T	4	0.018	*	0.0113	0.014	0.02	0.02				325	310	333	333	259	289	267	222	367000	592000	225000	284000
AT	Lg-A2	T-Sm	ΔA2T	24	0.031	*	0.0118	0.009	0.041	0.044	0.013	ns	0.155	500	325	575	600	254	410	205	146	790000	773000	705000	891000
AT	Lg-T	A2-Sm	ΔA2T	4	-0.079	ns	0.392	-0.103	0.078	-0.214				1500	1460	1750	1280	1630	2370	1200	1310	164000	246000	128000	119000
AT	Lg-T	A2-Sm	ΔA2T	24	0.124	ns	0.132	-0.207	0.564	0.015	0.204	ns	0.226	2840	1630	4450	2440	2380	2870	2150	2130	369000	628000	313000	166000
AT	Lg-T	Sm-A2	ΔA2T	4	-2.491	***	0.000283	-2.491	-2.487	-2.495				9.54	9.52	11.1	7.95	1110	1160	1260	895	45200	86200	15400	33900
AT	Lg-T	Sm-A2	ΔA2T	24	-20.97	*	0.0218	-20.969	-20.969	-20.972	-18.479	***	7.59e-16	6.56	6.98	6.84	5.87	7130	4570	4800	12000	41100	51100	22200	50100
AT	T-Lg	A2-Sm	ΔA2T	4	-0.006	ns	0.102	0	-0.01	-0.009				237	261	222	227	259	289	267	222	367000	592000	225000	284000
AT	T-Lg	A2-Sm	ΔA2T	24	0.064	**	0.00198	0.073	0.058	0.061	0.07	***	0.00012	762	833	714	738	254	410	205	146	790000	773000	705000	891000
AT	T-Lg	Sm-A2	ΔA2T	4	0.111	ns	0.378	0.395	-0.023	-0.04				101	283	14.7	4.03	29.5	25.8	26.2	36.7	64200	17200	70300	105000
AT	T-Lg	Sm-A2	ΔA2T	24	0.427	*	0.0495	0.136	0.985	0.159	0.316	ns	0.186	382	140	846	159	27.2	14.1	61.5	6	83100	139000	51200	58800
AU	A2-Lg	Sm-U	ΔA2U	4	-0.397	*	0.0287	-0.288	-0.484	-0.419				65	94.5	41.4	59	173	85.3	209	224	27300	29200	20500	32300
AU	A2-Lg	Sm-U	ΔA2U	4	-7.905	***	0.000902	-8.6	-7.277	-7.839				216	58.3	360	231	2020	2320	2170	1560	24800	14800	30900	28600
AU	A2-Lg	Sm-U	ΔA2U	24	-1.261	**	0.00393	-1.261	-1.265	-1.255	-0.863	***	5.76e-05	25	24.5	19.8	30.8	1410	1190	1970	1080	111000	53800	219000	60900
AU	A2-Lg	Sm-U	ΔA2U	24	-1.126	**	0.00148	-1.187	-1.057	-1.135	6.779	***	3.06e-05	226	50.2	427	201	3500	2550	3750	4200	294000	94800	654000	134000
AU	A2-Lg	U-Sm	ΔA2U	4	-8.768	***	0.000506	-8.757	-8.784	-8.764				20	22.6	16.4	20.9	2020	2320	2170	1560	24800	14800	30900	28600
AU	A2-Lg	U-Sm	ΔA2U	24	-1.184	**	0.00111	-1.19	-1.19	-1.171	7.584	***	9.93e-12	59.4	40.9	41.3	96	3500	2550	3750	4200	294000	94800	654000	134000
AU	Lg-A2	Sm-U	ΔA2U	4	-0.165	*	0.015	-0.169	-0.149	-0.177				56.3	54	64.8	50	144	195	110	126	53100	30300	26700	102000
AU	Lg-A2	Sm-U	ΔA2U	24	-0.811	**	0.00806	-0.822	-0.802	-0.809	-0.646	***	1.93e-07	33.7	20.8	44.2	35.9	952	514	1060	1280	114000	21200	78000	243000
AU	Lg-A2	U-Sm	ΔA2U	4	0.022	ns	0.0626	0.043	0.004	0.02				341	417	273	333	259	289	267	222	367000	592000	225000	284000
AU	Lg-A2	U-Sm	ΔA2U	24	0.079	**	0.00204	0.067	0.1	0.068	0.056	*	0.0116	874	786	1050	791	254	410	205	146	790000	773000	705000	891000
AU	Lg-U	A2-Sm	ΔA2U	4	-7.663	***	0.000836	-7.584	-7.659	-7.746				272	290	273	253	2020	2320	2170	1560	24800	14800	30900	28600
AU	Lg-U	A2-Sm	ΔA2U	24	-0.424	*	0.0315	-0.073	-0.404	-0.796	7.238	***	2.28e-06	2270	3290	2330	1190	3500	2550	3750	4200	294000	94800	654000	134000
AU	Lg-U	Sm-A2	ΔA2U	4	-14.035	**	0.00823	-13.733	-14.128	-14.246				54.7	74.1	48.7	41.1	960	696	1420	767	7410	3590	5860	12800
AU	Lg-U	Sm-A2	ΔA2U	24	-1.543	***	0.000394	-1.529	-1.554	-1.547	12.492	***	7.13e-08	35.4	49.6	24.8	31.8	1600	1750	1790	1260	103000	61500	113000	134000
AU	U-Lg	A2-Sm	ΔA2SU	4	1.658	***	3.28e-05	1.213	1.987	1.773				504	407	576	530	143	149	126	154	21900	13000	31300	21500
AU	U-Lg	A2-Sm	ΔA2SU	24	0.933	*	0.0365	-0.322	2.067	1.056	-0.724	ns	0.189	2200	434	3790	2370	887	350	2090	221	142000	199000	82100	143000
AU	U-Lg	A2-Sm	ΔA2U	4	-0.008	ns	0.167	0.005	0.002	-0.033				229	279	268	140	259	289	267	222	367000	592000	225000	284000
AU	U-Lg	A2-Sm	ΔA2U	24	0.855	***	0.000205	0.768	0.76	1.036	0.863	***	0.000351	7000	6310	6260	8430	254	410	205	146	790000	773000	705000	891000
AU	U-Lg	A2-Sm	ΔALL	4	9.972	**	0.00875	7.339	16.038	6.54				7910	5890	12600	5280	252	457	171	127	77100	73900	56200	101000
AU	U-Lg	A2-Sm	ΔALL	24	4.007	*	0.0388	2.088	8.33	1.604	-5.965	ns	0.0927	4330	2290	8930	1780	70.9	105	56.6	50.8	106000	118000	116000	85900
AU	U-Lg	Sm-A2	ΔA2U	4	-8.706	***	0.000521	-8.717	-8.682	-8.718				34.2	31.7	39.6	31.4	2020	2320	2170	1560	24800	14800	30900	28600
AU	U-Lg	Sm-A2	ΔA2U	24	-1.187	**	0.00109	-1.186	-1.191	-1.185	7.518	***	1.91e-11	48.8	51.8	38	56.6	3500	2550	3750	4200	294000	94800	654000	134000
FF	F-Lg	F-Sm	ΔALL	4	3.521	ns	0.111	-0.067	10.871	-0.24				361000	42500	1010000	27100	48400	67300	46200	31700	8930000	1950000	7900000	16900000
FF	F-Lg	F-Sm	ΔALL	24	-0.379	**	0.00268	-0.424	-0.269	-0.443	-3.9	ns	0.174	-2370	-2790	-1340	-2970	1190	1980	700	889	940000	592000	1330000	897000
FF	F-Lg	F-Sm	ΔF	4	0.2	ns	0.111	0.149	0.061	0.39				66200	61600	53900	83000	48400	67300	46200	31700	8930000	1950000	7900000	16900000
FF	F-Lg	F-Sm	ΔF	4	-1.023	**	0.00508	-1.055	-0.982	-1.034				27.7	14.3	45.6	23.1	468	641	313	451	43500	56700	22100	51700
FF	F-Lg	F-Sm	ΔF	24	-0.41	***	0.00037	-0.415	-0.388	-0.427	-0.61	**	0.00175	-2660	-2710	-2460	-2830	1190	1980	700	889	940000	592000	1330000	897000
FF	F-Lg	F-Sm	ΔF	24	0.024	ns	0.159	-0.808	0.103	0.776	1.047	*	0.0424	634	293	667	943	624	590	568	715	41700	78300	24200	22500
FF	F-Lg	Sm-F	ΔALL	4	0.525	*	0.0131	0.263	0.876	0.436				95100	71800	126000	87200	48400	67300	46200	31700	8930000	1950000	7900000	16900000
FF	F-Lg	Sm-F	ΔALL	24	-0.33	**	0.00915	-0.41	-0.404	-0.178	-0.855	**	0.00621	-1910	-2660	-2600	-479	1190	1980	700	889	940000	592000	1330000	897000
FF	F-Lg	Sm-F	ΔF	4	-0.086	ns	0.148	0.115	-0.118	-0.254				40800	58700	38000	25800	48400	67300	46200	31700	8930000	1950000	7900000	16900000
FF	F-Lg	Sm-F	ΔF	4	-2.397	***	0.000333	-2.4	-2.431	-2.361				50.9	49.8	36	66.9	1110	1160	1260	895	45200	86200	15400	33900
FF	F-Lg	Sm-F	ΔF	24	-12.314	ns	0.148	-19.511	-15.371	-2.061	-9.917	ns	0.0663	2950	503	1910	6430	7130	4570	4800	12000	41100	51100	22200	50100
FF	F-Lg	Sm-F	ΔF	24	0.381	ns	0.334	1.873	-0.364	-0.366	0.467	ns	0.285	4770	18800	-2230	-2250	1190	1980	700	889	940000	592000	1330000	897000
FF	Lg-F	F-Sm	ΔALL	4	14.345	*	0.0102	19.462	6.097	17.478				1320000	1780000	590000	1600000	48400	67300	46200	31700	8930000	1950000	7900000	16900000
FF	Lg-F	F-Sm	ΔALL	4	-0.813	ns	0.491	-2.931	-3.347	3.838				2460	1990	1900	3490	2640	4190	1190	2530	24800	21400	17800	35100
FF	Lg-F	F-Sm	ΔALL	24	2.924	***	0.000516	3.714	2.046	3.013	-11.421	*	0.0264	28600	36100	20400	29500	1190	1980	700	889	940000	592000	1330000	897000
FF	Lg-F	F-Sm	ΔALL	24	-8.298	**	0.00805	-8.598	-8.868	-7.427	-7.484	*	0.0171	633	504	389	1010	4190	5840	3800	2940	47100	61400	15800	64100
FF	Lg-F	F-Sm	ΔF	4	4.636	**	0.00237	4.505	3.289	6.113				460000	449000	341000	592000	48400	67300	46200	31700	8930000	1950000	7900000	16900000
FF	Lg-F	F-Sm	ΔF	4	0.485	ns	0.295	1.495	0.163	-0.203				164	343	107	42.1	78.2	133	42.7	58.4	17800	15400	17800	20300
FF	Lg-F	F-Sm	ΔF	24	0.433	*	0.0136	0.19	0.314	0.796	-4.203	**	0.00372	5260	2970	4140	8660	1190	1980	700	889	940000	592000	1330000	897000
FF	Lg-F	F-Sm	ΔF	24	1.949	*	0.0206	1.287	3.501	1.06	1.464	ns	0.0961	1030	720	1770	613	111	262	30.7	41.3	47400	66600	36300	39400
FF	Lg-F	Sm-F	ΔALL	4	13.744	*	0.0198	23.727	3.496	14.009				1270000	2160000	359000	1290000	48400	67300	46200	31700	8930000	1950000	7900000	16900000
FF	Lg-F	Sm-F	ΔALL	24	-0.161	*	0.0213	-0.224	-0.163	-0.096	-13.905	*	0.038	-324	-913	-344	285	1190	1980	700	889	940000	592000	1330000	897000
FF	Lg-F	Sm-F	ΔF	4	0.043	ns	0.286	-0.14	-0.071	0.339				52200	36000	42200	78600	48400	67300	46200	31700	8930000	1950000	7900000	16900000
FF	Lg-F	Sm-F	ΔF	4	-0.279	ns	0.0935	-0.361	-0.229	-0.247				28.7	14.1	37.6	34.3	78.2	133	42.7	58.4	17800	15400	17800	20300
FF	Lg-F	Sm-F	ΔF	24	0.108	ns	0.376	0.538	-0.219	0.004	0.065	ns	0.411	2200	6240	-871	1230	1190	1980	700	889	940000	592000	1330000	897000
FF	Lg-F	Sm-F	ΔF	24	0.123	ns	0.29	0.055	-0.159	0.472	0.402	ns	0.0507	169	137	36.2	334	111	262	30.7	41.3	47400	66600	36300	39400
FG	G-Lg	F-Sm	ΔALL	4	-7.632	ns	0.39	-137.636	-138.39	253.13				8540	188	139	25300	9030	12900	8630	5610	15500	17500	10600	18300
FG	G-Lg	F-Sm	ΔALL	24	-0.138	ns	0.487	-0.488	-0.778	0.852	7.494	ns	0.478	1310	671	146	3100	1560	599	2870	1200	183000	98700	385000	65200
FG	G-Lg	F-Sm	ΔFG	4	5.783	**	0.001	6.314	6.834	4.202				1740	1890	2030	1310	173	85.3	209	224	27300	29200	20500	32300
FG	G-Lg	F-Sm	ΔFG	24	-0.64	*	0.0421	-0.791	-0.53	-0.598	-6.423	***	0.00068	708	541	829	753	1410	1190	1970	1080	111000	53800	219000	60900
FG	Lg-F	G-Sm	ΔA2FG	4	44.338	***	2.61e-05	39.825	44.011	49.178				6390	5790	6340	7020	553	988	531	139	13700	12900	13000	15300
FG	Lg-F	G-Sm	ΔA2FG	24	6.452	**	0.00998	12.184	2.297	4.874	-37.887	***	0.00035	39200	73100	14600	29900	1050	1000	1360	795	593000	685000	757000	336000
FG	Lg-F	G-Sm	ΔFG	4	2.517	*	0.0254	0.858	5.087	1.606				1340	789	2190	1040	505	473	302	742	33600	32500	34100	34100
FG	Lg-F	G-Sm	ΔFG	24	0.45	ns	0.261	1.325	0.257	-0.231	-2.067	ns	0.104	363	564	318	206	259	274	214	290	23300	21600	10600	37700
FG	Lg-F	Sm-G	ΔFG	4	-4.722	**	0.00118	-4.809	-4.587	-4.771				40	25.5	62.5	31.9	826	1040	658	779	17500	15200	19300	17900
FG	Lg-F	Sm-G	ΔFG	24	-0.396	*	0.0353	-0.436	-0.358	-0.394	4.326	***	2.31e-07	315	144	476	325	2000	3190	899	1910	427000	342000	488000	450000
FG	Lg-G	Sm-F	ΔFG	4	-0.211	**	0.00704	-0.225	-0.216	-0.191				32.1	24.6	29.3	42.3	144	195	110	126	53100	30300	26700	102000
FG	Lg-G	Sm-F	ΔFG	4	-3.534	**	0.00295	-3.135	-3.676	-3.791				238	304	214	195	826	1040	658	779	17500	15200	19300	17900
FG	Lg-G	Sm-F	ΔFG	24	0.93	ns	0.214	1.865	1.598	-0.672	1.141	ns	0.115	2010	3060	2760	191	952	514	1060	1280	114000	21200	78000	243000
FG	Lg-G	Sm-F	ΔFG	24	-0.311	ns	0.127	-0.467	-0.036	-0.43	3.223	***	9.6e-05	678	16	1850	171	2000	3190	899	1910	427000	342000	488000	450000
FJ	J-Lg	F-Sm	ΔFJ	4	-0.977	ns	0.0644	-0.83	-0.953	-1.148				88.1	123	93.8	47.4	321	135	264	565	24200	19200	23100	30300
FJ	J-Lg	F-Sm	ΔFJ	24	4.436	ns	0.0859	11.558	1.499	0.252	5.413	ns	0.103	9690	25000	3350	668	124	110	77.2	186	216000	39300	151000	456000
FJ	Lg-F	J-Sm	ΔFJ	4	-0.067	ns	0.318	0.035	-0.323	0.087				66.3	84.3	20.8	93.6	78.2	133	42.7	58.4	17800	15400	17800	20300
FJ	Lg-F	J-Sm	ΔFJ	24	0.13	ns	0.264	0.159	-0.009	0.241	0.198	ns	0.127	173	186	107	226	111	262	30.7	41.3	47400	66600	36300	39400
FJ	Lg-F	Sm-J	ΔFJ	4	-4.848	**	0.00105	-4.877	-4.797	-4.87				19.1	14.3	27.5	15.5	826	1040	658	779	17500	15200	19300	17900
FJ	Lg-F	Sm-J	ΔFJ	24	-0.454	*	0.0208	-0.431	-0.466	-0.465	4.394	***	4.84e-09	69.2	166	20.4	21.3	2000	3190	899	1910	427000	342000	488000	450000
FJ	Lg-J	F-Sm	ΔALL	4	31.252	ns	0.466	107.253	-101.583	88.086				11000	15900	2500	14700	9030	12900	8630	5610	15500	17500	10600	18300
FJ	Lg-J	F-Sm	ΔALL	24	0.286	ns	0.416	0.787	-0.579	0.649	-30.967	ns	0.333	2070	2980	506	2730	1560	599	2870	1200	183000	98700	385000	65200
FJ	Lg-J	F-Sm	ΔFJ	4	-3.504	**	0.00265	-1.959	-5.148	-3.403				509	789	211	527	1140	1010	1130	1290	19300	11800	27900	18100
FJ	Lg-J	F-Sm	ΔFJ	24	7.778	ns	0.116	21.384	1.678	0.272	11.282	ns	0.0881	5410	13800	1640	770	602	631	644	531	62400	102000	47000	37700
FK	F-Lg	K-Sm	ΔFK	4	-0.112	ns	0.198	0.276	-0.118	-0.494				420	587	418	256	468	641	313	451	43500	56700	22100	51700
FK	F-Lg	K-Sm	ΔFK	24	-0.91	***	0.000877	-0.529	-1.005	-1.195	-0.797	*	0.0276	251	407	212	134	624	590	568	715	41700	78300	24200	22500
FK	F-Lg	Sm-K	ΔFK	4	-2.443	***	0.000303	-2.423	-2.461	-2.444				30.8	39.5	22.7	30.4	1110	1160	1260	895	45200	86200	15400	33900
FK	F-Lg	Sm-K	ΔFK	24	-12.831	ns	0.186	-20.854	3.216	-20.856	-10.389	ns	0.133	2770	46	8230	45.5	7130	4570	4800	12000	41100	51100	22200	50100
FK	K-Lg	F-Sm	ΔFK	4	-0.542	*	0.0153	-0.574	-0.543	-0.509				25.6	16.9	25.2	34.6	173	85.3	209	224	27300	29200	20500	32300
FK	K-Lg	F-Sm	ΔFK	24	-1.271	**	0.00379	-1.263	-1.275	-1.275	-0.729	***	1.42e-06	13.6	22	9.63	8.99	1410	1190	1970	1080	111000	53800	219000	60900
FK	K-Lg	Sm-F	ΔFK	4	-0.905	**	0.00869	-0.919	-0.868	-0.928				153	130	212	115	1630	2370	1200	1310	164000	246000	128000	119000
FK	K-Lg	Sm-F	ΔFK	24	0.056	ns	0.18	0.013	0.09	0.064	0.96	***	2.54e-06	2590	2430	2710	2620	2380	2870	2150	2130	369000	628000	313000	166000
FK	Lg-F	K-Sm	ΔALL	4	-114.495	*	0.0128	-116.615	-111.864	-115.005				1680	1540	1840	1640	9030	12900	8630	5610	15500	17500	10600	18300
FK	Lg-F	K-Sm	ΔALL	24	0.65	ns	0.138	1.048	0.721	0.18	115.144	***	6.89e-08	2730	3460	2860	1880	1560	599	2870	1200	183000	98700	385000	65200
FK	Lg-F	K-Sm	ΔFK	4	3.076	ns	0.198	9.311	-0.036	-0.048				623	1730	71.7	69.7	78.2	133	42.7	58.4	17800	15400	17800	20300
FK	Lg-F	K-Sm	ΔFK	24	0.34	*	0.0482	0.074	0.663	0.284	-2.735	ns	0.215	272	146	425	246	111	262	30.7	41.3	47400	66600	36300	39400
FK	Lg-F	Sm-K	ΔFK	4	-4.858	**	0.00102	-4.844	-4.881	-4.849				17.4	19.7	13.6	18.9	826	1040	658	779	17500	15200	19300	17900
FK	Lg-F	Sm-K	ΔFK	24	-0.435	*	0.026	-0.455	-0.451	-0.399	4.423	***	1.62e-09	149	65.4	80.8	301	2000	3190	899	1910	427000	342000	488000	450000
FK	Lg-K	F-Sm	ΔFK	4	-5.466	**	0.00113	-6.205	-6.105	-4.087				153	19.3	37.5	403	1140	1010	1130	1290	19300	11800	27900	18100
FK	Lg-K	F-Sm	ΔFK	24	1.127	ns	0.127	2.316	1.415	-0.35	6.593	**	0.0016	1300	2030	1480	386	602	631	644	531	62400	102000	47000	37700
FK	Lg-K	Sm-F	ΔFK	4	-0.564	ns	0.0598	-0.582	-0.535	-0.575				30.7	22	44.8	25.3	303	181	575	152	48600	35900	52900	57000
FK	Lg-K	Sm-F	ΔFK	24	-2.744	*	0.0151	-3.557	-1.077	-3.598	-2.18	*	0.0296	2840	163	8330	28.3	11900	12600	11100	12000	341000	547000	160000	316000
FL	F-Lg	L-Sm	ΔFL	4	-0.008	ns	0.349	-0.025	0.003	-0.003				24.3	13.7	31.3	27.8	29.5	25.8	26.2	36.7	64200	17200	70300	105000
FL	F-Lg	L-Sm	ΔFL	4	-0.589	ns	0.0569	-0.796	-0.708	-0.263				215	126	163	355	468	641	313	451	43500	56700	22100	51700
FL	F-Lg	L-Sm	ΔFL	24	-1.052	**	0.00297	-1.289	-1.174	-0.693	-0.463	ns	0.0664	192	95.1	142	340	624	590	568	715	41700	78300	24200	22500
FL	F-Lg	L-Sm	ΔFL	24	0.011	ns	0.235	-0.006	0.016	0.023	0.019	ns	0.0905	36.6	22.6	40.9	46.2	27.2	14.1	61.5	6	83100	139000	51200	58800
FL	F-Lg	Sm-L	ΔFL	4	-2.457	***	0.000299	-2.456	-2.455	-2.458				24.6	24.7	25.2	24	1110	1160	1260	895	45200	86200	15400	33900
FL	F-Lg	Sm-L	ΔFL	24	-20.656	*	0.0229	-20.775	-20.431	-20.76	-18.199	***	4.34e-09	113	72.8	190	77.8	7130	4570	4800	12000	41100	51100	22200	50100
FL	L-Lg	F-Sm	ΔALL	4	16.223	ns	0.181	31.06	25.992	-8.384				6230	9510	8390	782	2640	4190	1190	2530	24800	21400	17800	35100
FL	L-Lg	F-Sm	ΔALL	24	-7.711	*	0.0123	-8.139	-6.138	-8.857	-23.934	ns	0.0631	885	701	1560	393	4190	5840	3800	2940	47100	61400	15800	64100
FL	L-Lg	F-Sm	ΔFL	4	-0.226	ns	0.101	-0.026	-0.156	-0.496				112	166	131	38.2	173	85.3	209	224	27300	29200	20500	32300
FL	L-Lg	F-Sm	ΔFL	24	0.199	ns	0.33	-0.853	2.669	-1.217	0.425	ns	0.375	1630	473	4350	72.7	1410	1190	1970	1080	111000	53800	219000	60900
FL	L-Lg	Sm-F	ΔFL	4	-0.238	ns	0.0833	-0.151	-0.285	-0.279				35.9	51.4	27.7	28.7	78.2	133	42.7	58.4	17800	15400	17800	20300
FL	L-Lg	Sm-F	ΔFL	24	-0.154	ns	0.185	-0.132	-0.143	-0.186	0.084	ns	0.0724	38.5	48.8	43.6	23.1	111	262	30.7	41.3	47400	66600	36300	39400
FL	Lg-F	L-Sm	ΔFL	4	-1.142	*	0.0261	-1.262	-0.893	-1.271				128	88.2	210	85.1	505	473	302	742	33600	32500	34100	34100
FL	Lg-F	L-Sm	ΔFL	24	-0.402	ns	0.0858	-0.609	-0.005	-0.592	0.74	*	0.0171	167	119	258	123	259	274	214	290	23300	21600	10600	37700
FL	Lg-F	Sm-L	ΔFL	4	-0.173	*	0.0108	-0.152	-0.176	-0.192				52	63.4	50.7	41.9	144	195	110	126	53100	30300	26700	102000
FL	Lg-F	Sm-L	ΔFL	24	-0.82	**	0.00771	-0.824	-0.816	-0.819	-0.646	***	3.53e-07	24.1	19.3	27.8	25.1	952	514	1060	1280	114000	21200	78000	243000
FL	Lg-L	F-Sm	ΔFL	4	-6.101	***	9.34e-05	-6.056	-6.171	-6.077				38	46.3	25.3	42.5	1140	1010	1130	1290	19300	11800	27900	18100
FL	Lg-L	F-Sm	ΔFL	24	-0.909	***	5.27e-05	-0.925	-0.92	-0.883	5.192	***	8.66e-09	40.2	30.2	33.7	56.7	602	631	644	531	62400	102000	47000	37700
FL	Lg-L	Sm-F	ΔFL	4	-4.687	**	0.00119	-4.709	-4.739	-4.614				45.9	42.3	37.2	58	826	1040	658	779	17500	15200	19300	17900
FL	Lg-L	Sm-F	ΔFL	24	-0.456	*	0.0219	-0.464	-0.464	-0.441	4.231	***	2.04e-08	59.7	26.8	27.6	125	2000	3190	899	1910	427000	342000	488000	450000
FN	Lg-F	Sm-N	ΔFN	4	-4.675	**	0.00121	-4.69	-4.767	-4.569				47.8	45.4	32.5	65.5	826	1040	658	779	17500	15200	19300	17900
FN	Lg-F	Sm-N	ΔFN	24	-0.219	ns	0.0684	0.023	-0.362	-0.319	4.456	***	2.49e-06	1070	2100	462	644	2000	3190	899	1910	427000	342000	488000	450000
FS	Lg-F	S-Sm	ΔFS	4	-1.541	**	0.00887	-1.637	-1.531	-1.455				-4.16	-35.9	-0.887	24.3	505	473	302	742	33600	32500	34100	34100
FS	Lg-F	S-Sm	ΔFS	24	0.173	ns	0.497	0.687	0.037	-0.206	1.714	**	0.00162	299	417	268	212	259	274	214	290	23300	21600	10600	37700
FS	Lg-F	Sm-S	ΔFS	4	-4.834	**	0.00105	-4.835	-4.848	-4.818				21.4	21.2	19	24	826	1040	658	779	17500	15200	19300	17900
FS	Lg-F	Sm-S	ΔFS	24	-0.276	*	0.0401	0.051	-0.445	-0.434	4.558	***	4.94e-06	826	2210	108	156	2000	3190	899	1910	427000	342000	488000	450000
FS	Lg-S	F-Sm	ΔFS	4	-6.077	***	9.85e-05	-6.212	-5.992	-6.026				42.5	17.9	57.8	51.7	1140	1010	1130	1290	19300	11800	27900	18100
FS	Lg-S	F-Sm	ΔFS	24	4.443	*	0.0283	-0.867	10.849	3.349	10.52	*	0.0186	3350	66.4	7300	2670	602	631	644	531	62400	102000	47000	37700
FS	Lg-S	Sm-F	ΔFS	4	-1.086	***	6.67e-05	-1.106	-1.071	-1.082				24.6	19.7	28.5	25.7	294	325	261	298	25100	18300	20500	36600
FS	Lg-S	Sm-F	ΔFS	24	0.483	ns	0.18	-0.532	0.138	1.843	1.569	*	0.0453	3700	1180	2850	7080	2500	1180	840	5490	251000	49900	123000	580000
FS	S-Lg	F-Sm	ΔFS	4	0.194	ns	0.137	0.152	0.174	0.255				226	214	220	242	173	85.3	209	224	27300	29200	20500	32300
FS	S-Lg	F-Sm	ΔFS	24	0.673	ns	0.498	2.684	-0.199	-0.466	0.479	ns	0.33	2150	4360	1190	898	1410	1190	1970	1080	111000	53800	219000	60900
FS	S-Lg	Sm-F	ΔALL	4	7.554	*	0.0365	6.773	2.38	13.508				711	660	374	1100	218	178	258	218	6750	6600	7240	6400
FS	S-Lg	Sm-F	ΔALL	24	25.865	**	0.00273	-1.751	46.159	33.186	18.311	ns	0.14	11300	1500	18600	14000	2120	683	1980	3700	37800	33000	17600	62700
FS	S-Lg	Sm-F	ΔFS	4	-0.977	***	0.000151	-0.935	-0.931	-1.066				51.8	62.3	63.3	29.8	294	325	261	298	25100	18300	20500	36600
FS	S-Lg	Sm-F	ΔFS	24	14.304	ns	0.102	5.29	-0.713	38.336	15.281	ns	0.138	38000	15600	731	97700	2500	1180	840	5490	251000	49900	123000	580000
FT	F-Lg	Sm-T	ΔFT	4	-2.469	***	0.000293	-2.468	-2.47	-2.468				19.4	19.7	18.8	19.6	1110	1160	1260	895	45200	86200	15400	33900
FT	F-Lg	Sm-T	ΔFT	24	-20.891	*	0.0221	-20.898	-20.93	-20.845	-18.422	***	9.77e-12	33.5	31.2	20.3	49.1	7130	4570	4800	12000	41100	51100	22200	50100
FT	F-Lg	T-Sm	ΔFT	4	-0.988	**	0.00553	-0.988	-0.966	-1.009				43.1	43.1	52.3	34.1	468	641	313	451	43500	56700	22100	51700
FT	F-Lg	T-Sm	ΔFT	4	-1.242	*	0.0428	-1.311	-1.3	-1.115				24.9	8.32	11.1	55.3	321	135	264	565	24200	19200	23100	30300
FT	F-Lg	T-Sm	ΔFT	24	-0.989	*	0.0527	-1.384	-0.116	-1.467	-0.001	ns	0.499	218	55.8	577	22	624	590	568	715	41700	78300	24200	22500
FT	F-Lg	T-Sm	ΔFT	24	-0.046	*	0.0227	-0.052	-0.05	-0.037	1.196	***	2.39e-05	24.9	13.1	16.6	45	124	110	77.2	186	216000	39300	151000	456000
FT	Lg-F	Sm-T	ΔFT	4	-4.679	**	0.00122	-4.753	-4.565	-4.719				47.2	34.9	66.2	40.5	826	1040	658	779	17500	15200	19300	17900
FT	Lg-F	Sm-T	ΔFT	24	-0.451	*	0.0221	-0.446	-0.45	-0.455	4.229	***	1.05e-07	83.8	102	85.3	64.5	2000	3190	899	1910	427000	342000	488000	450000
FT	Lg-F	T-Sm	ΔFT	4	-2.539	ns	0.228	-2.766	-2.685	-2.165				34.1	24.9	28.2	49	136	13.2	375	19.3	4150	2430	2480	7530
FT	Lg-F	T-Sm	ΔFT	24	-0.596	ns	0.191	-0.596	-0.643	-0.548	1.943	***	0.000258	11.9	11.9	5.91	18	88.3	13.8	243	7.64	12900	9520	19400	9820
FT	Lg-T	F-Sm	ΔFT	4	-0.972	**	0.00672	-0.978	-0.969	-0.968				43.9	33.5	48.5	49.7	1630	2370	1200	1310	164000	246000	128000	119000
FT	Lg-T	F-Sm	ΔFT	24	-0.636	***	0.000333	-0.633	-0.639	-0.638	0.335	***	4.19e-08	51.7	64.2	43.5	47.4	2380	2870	2150	2130	369000	628000	313000	166000
FT	Lg-T	Sm-F	ΔFT	4	-0.541	ns	0.062	-0.517	-0.547	-0.558				41.9	53.2	38.7	33.7	303	181	575	152	48600	35900	52900	57000
FT	Lg-T	Sm-F	ΔFT	24	-1.117	*	0.0143	-0.38	-2.119	-0.853	-0.577	ns	0.165	8190	10600	4890	9060	11900	12600	11100	12000	341000	547000	160000	316000
FT	T-Lg	F-Sm	ΔALL	4	-11.684	*	0.0207	-11.839	-11.822	-11.391				52.3	18	21.7	117	2640	4190	1190	2530	24800	21400	17800	35100
FT	T-Lg	F-Sm	ΔALL	24	-9.726	**	0.00417	-9.741	-9.721	-9.716	1.958	***	9.15e-05	20.5	14	22.5	25	4190	5840	3800	2940	47100	61400	15800	64100
FT	T-Lg	F-Sm	ΔFT	4	-0.034	**	0.00233	-0.037	-0.034	-0.03				8	5.8	7.96	10.2	29.5	25.8	26.2	36.7	64200	17200	70300	105000
FT	T-Lg	F-Sm	ΔFT	24	-0.027	ns	0.137	-0.028	-0.025	-0.028	0.007	*	0.0187	4.96	4.18	6.55	4.16	27.2	14.1	61.5	6	83100	139000	51200	58800
FT	T-Lg	Sm-F	ΔFT	4	-0.973	**	0.00672	-0.982	-0.965	-0.971				42	26.3	55	44.7	1630	2370	1200	1310	164000	246000	128000	119000
FT	T-Lg	Sm-F	ΔFT	24	-0.637	***	0.000337	-0.637	-0.631	-0.642	0.336	***	3.14e-07	50.8	49	71.7	31.6	2380	2870	2150	2130	369000	628000	313000	166000
FU	F-Lg	Sm-U	ΔFU	4	-2.403	***	0.000318	-2.342	-2.409	-2.457				48.4	75.2	45.6	24.3	1110	1160	1260	895	45200	86200	15400	33900
FU	F-Lg	Sm-U	ΔFU	24	-20.899	*	0.022	-20.867	-20.932	-20.899	-18.496	***	5.61e-11	30.6	41.7	19.5	30.6	7130	4570	4800	12000	41100	51100	22200	50100
FU	F-Lg	U-Sm	ΔFU	4	-1.014	**	0.00497	-1.001	-1.038	-1.002				31.8	37.4	21.2	36.9	468	641	313	451	43500	56700	22100	51700
FU	F-Lg	U-Sm	ΔFU	4	-3.13	***	0.000449	-3.112	-3.155	-3.123				13.8	15	12.2	14.3	218	178	258	218	6750	6600	7240	6400
FU	F-Lg	U-Sm	ΔFU	24	-5.889	*	0.0373	-5.929	-5.871	-5.866	-2.758	***	1.71e-08	21.8	7.37	28.1	29.9	2120	683	1980	3700	37800	33000	17600	62700
FU	F-Lg	U-Sm	ΔFU	24	-1.366	***	0.000137	-1.411	-1.36	-1.326	-0.352	***	0.000109	63.4	44.7	65.7	79.7	624	590	568	715	41700	78300	24200	22500
FU	Lg-F	Sm-U	ΔFU	4	-4.841	**	0.00103	-4.793	-4.87	-4.859				20.3	28.3	15.3	17.2	826	1040	658	779	17500	15200	19300	17900
FU	Lg-F	Sm-U	ΔFU	24	-0.463	*	0.0206	-0.463	-0.463	-0.463	4.378	***	2.85e-09	31.4	31.9	30.1	32.2	2000	3190	899	1910	427000	342000	488000	450000
FU	Lg-F	U-Sm	ΔFU	4	-0.324	ns	0.0597	-0.353	-0.275	-0.344				20.8	15.7	29.5	17.1	78.2	133	42.7	58.4	17800	15400	17800	20300
FU	Lg-F	U-Sm	ΔFU	24	-0.197	ns	0.142	-0.198	-0.19	-0.203	0.127	**	0.00356	18.1	17.7	21.3	15.2	111	262	30.7	41.3	47400	66600	36300	39400
FU	Lg-U	F-Sm	ΔFU	4	-0.982	**	0.00643	-0.979	-0.984	-0.981				27.7	31.3	24	27.7	1630	2370	1200	1310	164000	246000	128000	119000
FU	Lg-U	F-Sm	ΔFU	24	-0.44	*	0.0144	-0.44	-0.636	-0.243	0.542	**	0.0044	773	773	52.4	1490	2380	2870	2150	2130	369000	628000	313000	166000
FU	Lg-U	Sm-F	ΔFU	4	-3.96	ns	0.16	-4.442	-3.047	-4.391				101	34.3	229	41.5	652	310	79.4	1570	14600	14700	13400	15600
FU	Lg-U	Sm-F	ΔFU	24	2.326	ns	0.0576	0.815	5.484	0.679	6.286	**	0.00937	2180	860	4950	740	146	97.2	185	156	87600	52800	104000	106000
FU	U-Lg	F-Sm	ΔFU	4	-0.026	**	0.00478	-0.022	-0.03	-0.025				13.1	15.5	10.5	13.4	29.5	25.8	26.2	36.7	64200	17200	70300	105000
FU	U-Lg	F-Sm	ΔFU	24	-0.025	ns	0.151	-0.026	-0.025	-0.024	0.001	ns	0.401	6.47	5.84	6.56	7.01	27.2	14.1	61.5	6	83100	139000	51200	58800
FU	U-Lg	Sm-F	ΔFU	4	-2.477	***	0.000289	-2.471	-2.476	-2.484				15.7	18.4	16	12.8	1110	1160	1260	895	45200	86200	15400	33900
FU	U-Lg	Sm-F	ΔFU	24	-20.964	*	0.0218	-20.97	-20.962	-20.961	-18.487	***	1.3e-14	8.5	6.5	9.28	9.74	7130	4570	4800	12000	41100	51100	22200	50100
GG	G-Lg	G-Sm	ΔG	4	-1.944	ns	0.271	-1.813	-1.884	-2.135				57.9	63.2	60.3	50.3	136	13.2	375	19.3	4150	2430	2480	7530
GG	G-Lg	G-Sm	ΔG	24	-0.415	ns	0.223	-0.122	-0.538	-0.585	1.529	***	0.000489	35.1	72.6	19.3	13.4	88.3	13.8	243	7.64	12900	9520	19400	9820
GG	G-Lg	Sm-G	ΔGG	4	-2.977	**	0.00215	-3.106	-2.952	-2.875				130	70	142	178	1520	1970	1190	1400	48300	36400	43300	65000
GG	G-Lg	Sm-G	ΔGG	24	-2.8	**	0.00239	-3.111	-2.926	-2.363	0.177	ns	0.246	459	207	356	814	2730	3010	2020	3170	83900	35400	55000	161000
GG	Lg-G	G-Sm	ΔALL	4	2.252	ns	0.383	5.116	2.639	-0.998				3140	3770	3220	2420	2640	4190	1190	2530	24800	21400	17800	35100
GG	Lg-G	G-Sm	ΔALL	24	-6.067	*	0.0123	-1.572	-7.87	-8.758	-8.319	*	0.0222	1590	3520	817	436	4190	5840	3800	2940	47100	61400	15800	64100
GG	Lg-G	G-Sm	ΔG	4	0.152	ns	0.453	0.819	-0.57	0.208				1590	1900	1260	1620	1520	1970	1190	1400	48300	36400	43300	65000
GG	Lg-G	G-Sm	ΔG	24	-2.856	**	0.00319	-3.165	-3.181	-2.22	-3.008	**	0.0021	414	163	150	930	2730	3010	2020	3170	83900	35400	55000	161000
GG	Lg-G	Sm-G	ΔG	4	-0.023	ns	0.23	0.032	-0.073	-0.03				131	161	105	128	144	195	110	126	53100	30300	26700	102000
GG	Lg-G	Sm-G	ΔG	24	-0.804	**	0.00826	-0.805	-0.827	-0.779	-0.78	***	1.01e-05	42.2	41	15.6	69.9	952	514	1060	1280	114000	21200	78000	243000
GJ	G-Lg	J-Sm	ΔALL	4	65.149	ns	0.102	35.737	16.166	143.545				13200	11300	10100	18300	9030	12900	8630	5610	15500	17500	10600	18300
GJ	G-Lg	J-Sm	ΔALL	24	0.766	*	0.054	0.745	0.743	0.81	-64.383	ns	0.0897	2950	2910	2900	3020	1560	599	2870	1200	183000	98700	385000	65200
GJ	G-Lg	J-Sm	ΔGJ	4	5.882	***	0.000141	4.657	5.918	7.072				602	522	605	680	218	178	258	218	6750	6600	7240	6400
GJ	G-Lg	J-Sm	ΔGJ	24	-4.88	ns	0.0581	-4.804	-4.769	-5.068	-10.763	***	5.33e-05	381	409	421	314	2120	683	1980	3700	37800	33000	17600	62700
GJ	G-Lg	Sm-J	ΔGJ	4	-1.113	*	0.0497	-1.005	-1.064	-1.269				55.8	81.4	67.4	18.6	321	135	264	565	24200	19200	23100	30300
GJ	G-Lg	Sm-J	ΔGJ	24	0.145	ns	0.135	0.293	0.191	-0.049	1.258	***	0.000309	437	755	537	19.1	124	110	77.2	186	216000	39300	151000	456000
GJ	J-Lg	G-Sm	ΔGJ	4	-3.054	**	0.00729	-3.254	-2.535	-3.374				318	285	404	265	826	1040	658	779	17500	15200	19300	17900
GJ	J-Lg	G-Sm	ΔGJ	24	0.233	ns	0.0702	0.032	0.397	0.271	3.287	***	0.000157	2990	2130	3680	3150	2000	3190	899	1910	427000	342000	488000	450000
GJ	Lg-G	Sm-J	ΔGJ	4	-0.201	**	0.00641	-0.163	-0.207	-0.234				37.2	57.2	34.2	20	144	195	110	126	53100	30300	26700	102000
GJ	Lg-G	Sm-J	ΔGJ	24	-0.81	**	0.00802	-0.814	-0.819	-0.797	-0.609	***	4.6e-06	34.8	30.8	24.5	49.1	952	514	1060	1280	114000	21200	78000	243000
GJ	Lg-J	G-Sm	ΔGJ	4	-0.028	**	0.00652	-0.034	-0.021	-0.03				11.3	7.59	16.1	10.3	29.5	25.8	26.2	36.7	64200	17200	70300	105000
GJ	Lg-J	G-Sm	ΔGJ	24	-0.026	ns	0.147	-0.027	-0.025	-0.025	0.003	ns	0.262	5.91	4.84	6.29	6.58	27.2	14.1	61.5	6	83100	139000	51200	58800
GK	G-Lg	K-Sm	ΔGK	4	-0.253	*	0.0125	-0.315	-0.259	-0.184				113	87	110	141	217	166	244	242	41600	27700	21500	75700
GK	G-Lg	K-Sm	ΔGK	24	-0.001	ns	0.445	0.022	-0.026	0.001	0.252	**	0.00172	274	302	243	276	275	146	398	282	121000	179000	120000	65500
GK	G-Lg	Sm-K	ΔGK	4	-3.089	**	0.0018	-3.14	-3.069	-3.059				77.9	54.2	87.5	92.1	1520	1970	1190	1400	48300	36400	43300	65000
GK	G-Lg	Sm-K	ΔGK	24	-3.228	***	0.000911	-3.091	-3.323	-3.271	-0.139	ns	0.0681	111	223	34.8	76.8	2730	3010	2020	3170	83900	35400	55000	161000
GK	K-Lg	G-Sm	ΔGK	4	4.792	***	0.000108	4.857	5.181	4.338				2620	2650	2800	2400	303	181	575	152	48600	35900	52900	57000
GK	K-Lg	G-Sm	ΔGK	24	-1.411	*	0.0226	-0.123	-1.036	-3.074	-6.203	**	0.00119	7230	11500	8460	1750	11900	12600	11100	12000	341000	547000	160000	316000
GK	K-Lg	Sm-G	ΔALL	4	54.587	***	0.000324	73.174	44.421	46.165				14700	18800	12500	12900	2640	4190	1190	2530	24800	21400	17800	35100
GK	K-Lg	Sm-G	ΔALL	24	-5.753	*	0.0139	-1.184	-8.354	-7.72	-60.34	**	0.00163	1720	3680	609	881	4190	5840	3800	2940	47100	61400	15800	64100
GK	K-Lg	Sm-G	ΔGK	4	16.749	***	0.000844	1.12	22.294	26.834				8490	1600	10900	12900	1110	1160	1260	895	45200	86200	15400	33900
GK	K-Lg	Sm-G	ΔGK	24	134.881	***	0.00078	38.547	205.335	160.762	118.132	*	0.0397	53000	20200	76900	61800	7130	4570	4800	12000	41100	51100	22200	50100
GK	Lg-G	K-Sm	ΔGK	4	-1.161	*	0.0469	-1.135	-1.142	-1.206				44.3	50.6	48.8	33.6	321	135	264	565	24200	19200	23100	30300
GK	Lg-G	K-Sm	ΔGK	24	-0.044	*	0.0216	-0.046	-0.043	-0.044	1.116	***	5.04e-07	28.8	24.2	32.4	29.6	124	110	77.2	186	216000	39300	151000	456000
GK	Lg-G	Sm-K	ΔGK	4	-4.855	**	0.00104	-4.873	-4.822	-4.87				17.9	15	23.3	15.4	826	1040	658	779	17500	15200	19300	17900
GK	Lg-G	Sm-K	ΔGK	24	-0.462	*	0.0207	-0.462	-0.463	-0.462	4.393	***	5.85e-10	34.7	35.7	32.2	36.1	2000	3190	899	1910	427000	342000	488000	450000
GL	G-Lg	L-Sm	ΔGL	4	-0.254	ns	0.299	0.014	-0.866	0.089				261	325	115	343	321	135	264	565	24200	19200	23100	30300
GL	G-Lg	L-Sm	ΔGL	24	0.128	*	0.0349	0.281	0.033	0.07	0.382	ns	0.147	400	730	196	275	124	110	77.2	186	216000	39300	151000	456000
GL	G-Lg	Sm-L	ΔGL	4	-2.488	***	0.000285	-2.491	-2.49	-2.483				10.7	9.43	9.79	13	1110	1160	1260	895	45200	86200	15400	33900
GL	G-Lg	Sm-L	ΔGL	24	-20.963	*	0.0218	-20.968	-20.961	-20.962	-18.475	***	3.33e-15	8.83	7.34	9.74	9.42	7130	4570	4800	12000	41100	51100	22200	50100
GL	L-Lg	G-Sm	ΔGL	4	-1.525	ns	0.365	-2.655	-2.465	0.544				74.7	29.4	37	158	136	13.2	375	19.3	4150	2430	2480	7530
GL	L-Lg	G-Sm	ΔGL	24	0.27	ns	0.303	0.011	0.061	0.737	1.795	ns	0.0832	123	89.7	96.1	183	88.3	13.8	243	7.64	12900	9520	19400	9820
GL	L-Lg	Sm-G	ΔGL	4	-3.132	**	0.00165	-3.094	-3.152	-3.148				58.1	75.4	48.6	50.3	1520	1970	1190	1400	48300	36400	43300	65000
GL	L-Lg	Sm-G	ΔGL	24	-2.893	**	0.00141	-2.816	-2.988	-2.874	0.239	**	0.00563	384	446	307	399	2730	3010	2020	3170	83900	35400	55000	161000
GL	Lg-G	L-Sm	ΔGL	4	0.639	*	0.0229	0.081	0.445	1.391				440	81.4	316	923	29.5	25.8	26.2	36.7	64200	17200	70300	105000
GL	Lg-G	L-Sm	ΔGL	24	0.154	ns	0.0741	0.061	0.027	0.373	-0.485	ns	0.149	155	78.2	49.6	337	27.2	14.1	61.5	6	83100	139000	51200	58800
GL	Lg-G	Sm-L	ΔGL	4	-4.721	**	0.00116	-4.751	-4.751	-4.661				40.3	35.2	35.3	50.3	826	1040	658	779	17500	15200	19300	17900
GL	Lg-G	Sm-L	ΔGL	24	-0.459	*	0.0211	-0.458	-0.459	-0.46	4.262	***	7.42e-09	47.9	51.5	49.9	42.3	2000	3190	899	1910	427000	342000	488000	450000
GL	Lg-L	G-Sm	ΔGL	4	-0.006	ns	0.457	-0.033	0.052	-0.036				25.7	8.33	62.6	6.16	29.5	25.8	26.2	36.7	64200	17200	70300	105000
GL	Lg-L	G-Sm	ΔGL	24	0.164	ns	0.104	0.193	0.323	-0.025	0.17	ns	0.0914	163	187	296	6.71	27.2	14.1	61.5	6	83100	139000	51200	58800
GL	Lg-L	Sm-G	ΔGL	4	3.294	ns	0.0881	8.55	1.249	0.082				1890	4670	805	187	144	195	110	126	53100	30300	26700	102000
GL	Lg-L	Sm-G	ΔGL	24	0.461	ns	0.336	2.375	-0.35	-0.641	-2.833	ns	0.186	1470	3640	556	226	952	514	1060	1280	114000	21200	78000	243000
GS	G-Lg	S-Sm	ΔGS	4	-2.195	ns	0.117	-4.755	-1.815	-0.016				461	34.6	524	824	826	1040	658	779	17500	15200	19300	17900
GS	G-Lg	S-Sm	ΔGS	24	0.947	*	0.0492	-0.428	0.607	2.662	3.142	ns	0.065	6020	180	4580	13300	2000	3190	899	1910	427000	342000	488000	450000
GS	G-Lg	Sm-S	ΔGS	4	0.223	ns	0.263	0.475	0.412	-0.217				350	412	397	241	294	325	261	298	25100	18300	20500	36600
GS	G-Lg	Sm-S	ΔGS	24	-0.582	ns	0.241	-0.92	-0.469	-0.356	-0.805	*	0.0226	1060	217	1340	1620	2500	1180	840	5490	251000	49900	123000	580000
GS	Lg-G	S-Sm	ΔGS	4	-0.532	ns	0.178	-0.439	-0.435	-0.723				194	217	218	149	321	135	264	565	24200	19200	23100	30300
GS	Lg-G	S-Sm	ΔGS	24	0.028	ns	0.159	-0.014	-0.008	0.105	0.56	**	0.00276	184	94.4	107	351	124	110	77.2	186	216000	39300	151000	456000
GS	Lg-G	Sm-S	ΔGS	4	-3.06	**	0.00182	-3.012	-3.162	-3.005				91.7	114	43.7	117	1520	1970	1190	1400	48300	36400	43300	65000
GS	Lg-G	Sm-S	ΔGS	24	-3.187	**	0.00102	-3.231	-3.195	-3.134	-0.127	*	0.0485	145	109	139	188	2730	3010	2020	3170	83900	35400	55000	161000
GS	S-Lg	G-Sm	ΔGS	4	0.849	*	0.0105	0.21	0.907	1.431				834	559	859	1080	468	641	313	451	43500	56700	22100	51700
GS	S-Lg	G-Sm	ΔGS	24	0.637	ns	0.168	1.432	0.75	-0.27	-0.212	ns	0.372	886	1210	932	514	624	590	568	715	41700	78300	24200	22500
GS	S-Lg	Sm-G	ΔALL	4	125.493	*	0.0109	141.72	118.837	115.92				17100	18100	16700	16500	9030	12900	8630	5610	15500	17500	10600	18300
GS	S-Lg	Sm-G	ΔALL	24	1.482	*	0.0254	2.388	0.786	1.271	-124.011	***	5.49e-05	4240	5890	2980	3860	1560	599	2870	1200	183000	98700	385000	65200
GS	S-Lg	Sm-G	ΔGS	4	4.329	***	0.000246	4.026	5.075	3.884				3010	2880	3340	2820	1110	1160	1260	895	45200	86200	15400	33900
GS	S-Lg	Sm-G	ΔGS	24	20.85	*	0.0248	23.11	20.216	19.224	16.521	***	8.74e-05	14200	15000	14000	13700	7130	4570	4800	12000	41100	51100	22200	50100
GT	G-Lg	Sm-T	ΔGT	4	-0.583	ns	0.145	-0.355	-0.829	-0.567				182	237	124	186	321	135	264	565	24200	19200	23100	30300
GT	G-Lg	Sm-T	ΔGT	24	-0.029	ns	0.0783	-0.036	-0.031	-0.02	0.554	**	0.0078	61.5	45.6	57.5	81.4	124	110	77.2	186	216000	39300	151000	456000
GT	G-Lg	T-Sm	ΔGT	4	-1.556	**	0.00783	-1.533	-1.547	-1.588				-9.16	-1.67	-6.12	-19.7	505	473	302	742	33600	32500	34100	34100
GT	G-Lg	T-Sm	ΔGT	24	-0.864	***	0.000606	-0.813	-0.953	-0.825	0.692	***	6.57e-05	60.5	72.2	39.9	69.4	259	274	214	290	23300	21600	10600	37700
GT	Lg-G	Sm-T	ΔGT	4	-4.744	**	0.00112	-4.713	-4.725	-4.794				36.4	41.5	39.5	28.1	826	1040	658	779	17500	15200	19300	17900
GT	Lg-G	Sm-T	ΔGT	24	-0.415	*	0.0288	-0.425	-0.401	-0.419	4.329	***	3.87e-09	235	194	293	220	2000	3190	899	1910	427000	342000	488000	450000
GT	Lg-G	T-Sm	ΔGT	4	-3.025	***	0.000532	-3.095	-2.978	-3				20.7	16.1	23.8	22.3	218	178	258	218	6750	6600	7240	6400
GT	Lg-G	T-Sm	ΔGT	24	-5.802	*	0.0386	-5.816	-5.854	-5.737	-2.778	***	3.1e-07	52.6	47.7	34.1	76	2120	683	1980	3700	37800	33000	17600	62700
GT	Lg-T	G-Sm	ΔGT	4	0.307	ns	0.185	0.525	0.196	0.2				2130	2480	1950	1950	1630	2370	1200	1310	164000	246000	128000	119000
GT	Lg-T	G-Sm	ΔGT	24	-0.182	*	0.0222	0.194	-0.464	-0.276	-0.489	*	0.0472	1720	3100	683	1370	2380	2870	2150	2130	369000	628000	313000	166000
GT	Lg-T	Sm-G	ΔALL	4	10.613	*	0.0344	12.557	8.127	11.154				4980	5420	4430	5100	2640	4190	1190	2530	24800	21400	17800	35100
GT	Lg-T	Sm-G	ΔALL	24	-9.22	**	0.00504	-9.243	-9.146	-9.27	-19.832	***	5.51e-05	238	228	269	216	4190	5840	3800	2940	47100	61400	15800	64100
GT	Lg-T	Sm-G	ΔGT	4	24.083	***	0.000102	23.945	20.968	27.336				11900	11900	10400	13500	303	181	575	152	48600	35900	52900	57000
GT	Lg-T	Sm-G	ΔGT	24	-2.122	***	5.37e-05	-1.726	-2.331	-2.307	-26.204	***	7.21e-05	4890	6190	4200	4280	11900	12600	11100	12000	341000	547000	160000	316000
GT	T-Lg	G-Sm	ΔGT	4	-0.021	**	0.00736	-0.01	-0.024	-0.03				15.7	23.1	14.1	10.1	29.5	25.8	26.2	36.7	64200	17200	70300	105000
GT	T-Lg	G-Sm	ΔGT	24	-0.025	ns	0.153	-0.026	-0.026	-0.022	-0.003	ns	0.304	6.55	5.53	5.58	8.53	27.2	14.1	61.5	6	83100	139000	51200	58800
GT	T-Lg	Sm-G	ΔGT	4	-0.894	**	0.00964	-0.943	-0.923	-0.817				170	90.5	123	295	1630	2370	1200	1310	164000	246000	128000	119000
GT	T-Lg	Sm-G	ΔGT	24	-0.629	***	0.000362	-0.637	-0.616	-0.632	0.266	**	0.00127	80.5	50	125	66.2	2380	2870	2150	2130	369000	628000	313000	166000
GU	G-Lg	Sm-U	ΔGU	4	-1.241	*	0.0401	-1.23	-1.258	-1.236				25.1	27.9	21.1	26.4	321	135	264	565	24200	19200	23100	30300
GU	G-Lg	Sm-U	ΔGU	24	-0.023	ns	0.285	-0.049	0.02	-0.04	1.218	***	4.14e-07	74.3	18	168	37.1	124	110	77.2	186	216000	39300	151000	456000
GU	G-Lg	U-Sm	ΔGU	4	-0.979	**	0.0065	-0.979	-0.982	-0.976				31.8	31	27	37.3	1630	2370	1200	1310	164000	246000	128000	119000
GU	G-Lg	U-Sm	ΔGU	24	-0.637	***	0.000329	-0.628	-0.638	-0.646	0.342	***	1.82e-07	48.3	81.1	46.6	17.2	2380	2870	2150	2130	369000	628000	313000	166000
GU	Lg-G	Sm-U	ΔGU	4	-4.834	**	0.00105	-4.837	-4.834	-4.83				21.5	21	21.3	22.1	826	1040	658	779	17500	15200	19300	17900
GU	Lg-G	Sm-U	ΔGU	24	-0.455	*	0.0212	-0.445	-0.463	-0.456	4.379	***	7.92e-12	65.7	106	29.3	62	2000	3190	899	1910	427000	342000	488000	450000
GU	Lg-G	U-Sm	ΔGU	4	-1.025	**	0.00484	-1.028	-1.02	-1.028				26.9	25.7	29.3	25.5	468	641	313	451	43500	56700	22100	51700
GU	Lg-G	U-Sm	ΔGU	24	-1.414	***	0.000142	-1.442	-1.335	-1.466	-0.389	***	0.000318	43.5	32.2	75.9	22.5	624	590	568	715	41700	78300	24200	22500
GU	Lg-U	G-Sm	ΔALL	4	45.325	***	0.000896	52.95	48.563	34.463				12700	14400	13400	10300	2640	4190	1190	2530	24800	21400	17800	35100
GU	Lg-U	G-Sm	ΔALL	24	-2.255	ns	0.283	-4.517	1.056	-3.303	-47.58	***	0.000613	3220	2250	4640	2780	4190	5840	3800	2940	47100	61400	15800	64100
GU	Lg-U	G-Sm	ΔGU	4	0.029	*	0.0436	0.058	0.023	0.007				48.3	66.5	44.6	33.8	29.5	25.8	26.2	36.7	64200	17200	70300	105000
GU	Lg-U	G-Sm	ΔGU	24	0.122	ns	0.12	-0.012	-0.014	0.39	0.092	ns	0.266	128	17.6	15.6	351	27.2	14.1	61.5	6	83100	139000	51200	58800
GU	Lg-U	Sm-G	ΔGU	4	-0.965	**	0.00684	-0.967	-0.96	-0.968				54.3	51.5	62.1	49.4	1630	2370	1200	1310	164000	246000	128000	119000
GU	Lg-U	Sm-G	ΔGU	24	-0.643	***	0.000324	-0.643	-0.64	-0.645	0.322	***	1.65e-08	29	27.1	38.7	21.3	2380	2870	2150	2130	369000	628000	313000	166000
GU	U-Lg	G-Sm	ΔGU	4	-2.823	ns	0.196	-2.728	-2.805	-2.935				22.7	26.5	23.4	18.2	136	13.2	375	19.3	4150	2430	2480	7530
GU	U-Lg	G-Sm	ΔGU	24	-0.278	ns	0.385	-0.529	0.066	-0.371	2.545	***	8.61e-05	52.7	20.5	96.8	40.7	88.3	13.8	243	7.64	12900	9520	19400	9820
GU	U-Lg	Sm-G	ΔGU	4	-2.493	***	0.000283	-2.496	-2.494	-2.49				8.44	7.29	8.1	9.91	1110	1160	1260	895	45200	86200	15400	33900
GU	U-Lg	Sm-G	ΔGU	24	-20.971	*	0.0218	-20.976	-20.972	-20.965	-18.478	***	5.1e-15	6.09	4.34	5.73	8.19	7130	4570	4800	12000	41100	51100	22200	50100
JJ	J-Lg	J-Sm	ΔALL	4	160.053	**	0.00391	124.061	118.629	237.468				123000	95600	91400	183000	252	457	171	127	77100	73900	56200	101000
JJ	J-Lg	J-Sm	ΔALL	24	12.386	***	0.000563	13.041	9.541	14.577	-147.666	**	0.00948	13200	13900	10200	15600	70.9	105	56.6	50.8	106000	118000	116000	85900
JJ	J-Lg	J-Sm	ΔJ	4	74.943	**	0.00516	83.308	43.967	97.554				3140	3480	1900	4050	136	13.2	375	19.3	4150	2430	2480	7530
JJ	J-Lg	J-Sm	ΔJ	24	14.789	**	0.00238	14.28	10.603	19.484	-60.154	*	0.0104	1980	1920	1450	2580	88.3	13.8	243	7.64	12900	9520	19400	9820
JT	J-Lg	Sm-T	ΔJT	4	0.188	ns	0.23	1.519	-0.511	-0.445				549	1120	248	277	468	641	313	451	43500	56700	22100	51700
JT	J-Lg	Sm-T	ΔJT	24	0.32	ns	0.277	-1.16	-1.07	3.19	0.133	ns	0.469	756	148	185	1930	624	590	568	715	41700	78300	24200	22500
JT	J-Lg	T-Sm	ΔJT	4	-0.608	ns	0.199	-1.06	-0.938	0.172				178	149	157	229	218	178	258	218	6750	6600	7240	6400
JT	J-Lg	T-Sm	ΔJT	24	-5.216	*	0.0441	-4.329	-5.59	-5.729	-4.608	***	0.000741	262	578	128	78.7	2120	683	1980	3700	37800	33000	17600	62700
JT	Lg-J	Sm-T	ΔJT	4	0.177	ns	0.0812	0.395	0.07	0.066				237	353	181	178	144	195	110	126	53100	30300	26700	102000
JT	Lg-J	Sm-T	ΔJT	24	3.163	***	0.000344	4.157	2.917	2.416	2.986	**	0.00243	4530	5660	4250	3690	952	514	1060	1280	114000	21200	78000	243000
JT	Lg-J	T-Sm	ΔJT	4	-0.488	ns	0.0983	-0.701	-0.12	-0.642				258	166	416	192	468	641	313	451	43500	56700	22100	51700
JT	Lg-J	T-Sm	ΔJT	24	-0.338	*	0.0339	0.67	-0.528	-1.156	0.15	ns	0.402	486	900	407	150	624	590	568	715	41700	78300	24200	22500
JT	Lg-T	J-Sm	ΔALL	4	-83.795	*	0.0499	-91.906	-113.043	-46.434				3650	3130	1770	6050	9030	12900	8630	5610	15500	17500	10600	18300
JT	Lg-T	J-Sm	ΔALL	24	0.388	ns	0.284	0.825	0.301	0.037	84.182	**	0.00641	2260	3050	2100	1620	1560	599	2870	1200	183000	98700	385000	65200
JT	Lg-T	J-Sm	ΔJT	4	2.067	ns	0.108	-0.329	-0.02	6.549				2020	962	1100	3990	1110	1160	1260	895	45200	86200	15400	33900
JT	Lg-T	J-Sm	ΔJT	24	41.214	*	0.0108	48.669	24.203	50.77	39.147	**	0.00567	21100	23700	15400	24400	7130	4570	4800	12000	41100	51100	22200	50100
JT	T-Lg	J-Sm	ΔJT	4	-2.852	***	0.000658	-2.898	-2.834	-2.825				32	29	33.2	33.8	218	178	258	218	6750	6600	7240	6400
JT	T-Lg	J-Sm	ΔJT	24	-5.898	*	0.0368	-5.877	-5.886	-5.929	-3.045	***	2.16e-08	18.6	25.9	22.6	7.41	2120	683	1980	3700	37800	33000	17600	62700
JT	T-Lg	Sm-J	ΔJT	4	-0.539	ns	0.0635	-0.523	-0.506	-0.589				42.5	50.2	58.6	18.7	303	181	575	152	48600	35900	52900	57000
JT	T-Lg	Sm-J	ΔJT	24	-3.531	***	6.65e-06	-3.517	-3.475	-3.601	-2.992	***	1.47e-07	247	292	430	18.7	11900	12600	11100	12000	341000	547000	160000	316000
JU	Lg-J	Sm-U	ΔJU	4	1.892	**	0.00107	0.516	2.99	2.169				1140	417	1730	1290	144	195	110	126	53100	30300	26700	102000
JU	Lg-J	Sm-U	ΔJU	24	1.769	ns	0.16	4.901	0.743	-0.336	-0.122	ns	0.474	2960	6500	1790	571	952	514	1060	1280	114000	21200	78000	243000
JU	Lg-U	J-Sm	ΔALL	4	-30.191	ns	0.236	-34.57	-54.755	-1.248				7090	6810	5520	8950	9030	12900	8630	5610	15500	17500	10600	18300
JU	Lg-U	J-Sm	ΔALL	24	2.624	*	0.0114	4.368	1.211	2.295	32.816	ns	0.0518	6320	9480	3750	5720	1560	599	2870	1200	183000	98700	385000	65200
JU	Lg-U	J-Sm	ΔJU	4	16.453	***	5.6e-05	15.959	14.901	18.499				1290	1260	1190	1430	218	178	258	218	6750	6600	7240	6400
JU	Lg-U	J-Sm	ΔJU	24	2.999	ns	0.361	6.991	7.136	-5.129	-13.454	*	0.0164	3190	4620	4670	293	2120	683	1980	3700	37800	33000	17600	62700
JU	U-Lg	J-Sm	ΔJU	4	-1.035	ns	0.398	-1.597	0.578	-2.087				94.4	71.8	159	52.2	136	13.2	375	19.3	4150	2430	2480	7530
JU	U-Lg	J-Sm	ΔJU	24	-0.324	ns	0.322	-0.38	-0.169	-0.422	0.712	ns	0.218	46.8	39.6	66.6	34.1	88.3	13.8	243	7.64	12900	9520	19400	9820
KJ	J-Lg	K-Sm	ΔKJ	4	-4.413	**	0.00153	-4.35	-4.231	-4.66				91.4	102	122	50.4	826	1040	658	779	17500	15200	19300	17900
KJ	J-Lg	K-Sm	ΔKJ	24	-0.259	ns	0.129	-0.337	-0.361	-0.078	4.155	***	6.05e-06	899	565	463	1670	2000	3190	899	1910	427000	342000	488000	450000
KJ	J-Lg	Sm-K	ΔKJ	4	-1.079	*	0.0526	-0.971	-1.133	-1.134				63.8	89.6	51	50.8	321	135	264	565	24200	19200	23100	30300
KJ	J-Lg	Sm-K	ΔKJ	24	-0.021	ns	0.138	-0.013	-0.006	-0.044	1.058	***	2.19e-05	79.5	96	112	30.4	124	110	77.2	186	216000	39300	151000	456000
KJ	K-Lg	J-Sm	ΔKJ	4	96.771	***	0.00067	68.266	89.466	132.582				6540	4680	6060	8870	218	178	258	218	6750	6600	7240	6400
KJ	K-Lg	J-Sm	ΔKJ	24	12.523	*	0.0116	10.1	8.922	18.547	-84.248	**	0.00586	6590	5720	5300	8740	2120	683	1980	3700	37800	33000	17600	62700
KJ	K-Lg	Sm-J	ΔKJ	4	0.029	ns	0.367	-0.012	0.202	-0.104				302	292	345	269	294	325	261	298	25100	18300	20500	36600
KJ	K-Lg	Sm-J	ΔKJ	24	-0.687	ns	0.16	-0.691	-0.708	-0.661	-0.715	***	0.000728	797	786	743	862	2500	1180	840	5490	251000	49900	123000	580000
KJ	Lg-J	Sm-K	ΔKJ	4	-0.182	**	0.0077	-0.115	-0.209	-0.22				47.4	82.5	32.8	27	144	195	110	126	53100	30300	26700	102000
KJ	Lg-J	Sm-K	ΔKJ	24	-0.773	**	0.00929	-0.76	-0.744	-0.816	-0.591	***	5.95e-05	76.8	92.1	110	28.6	952	514	1060	1280	114000	21200	78000	243000
KJ	Lg-K	J-Sm	ΔALL	4	73.746	*	0.0496	19.196	51.595	150.446				13800	10300	12400	18700	9030	12900	8630	5610	15500	17500	10600	18300
KJ	Lg-K	J-Sm	ΔALL	24	1.211	*	0.0512	1.297	0.446	1.889	-72.535	ns	0.07	3750	3910	2370	4980	1560	599	2870	1200	183000	98700	385000	65200
KJ	Lg-K	J-Sm	ΔKJ	4	5.596	**	0.00258	5.285	3.979	7.524				1680	1610	1280	2160	294	325	261	298	25100	18300	20500	36600
KJ	Lg-K	J-Sm	ΔKJ	24	1.483	*	0.0203	0.202	2.088	2.158	-4.113	*	0.0139	6190	3000	7690	7860	2500	1180	840	5490	251000	49900	123000	580000
KJ	Lg-K	Sm-J	ΔKJ	4	-0.094	ns	0.135	-0.098	0.001	-0.185				93.9	91.9	144	45.7	144	195	110	126	53100	30300	26700	102000
KJ	Lg-K	Sm-J	ΔKJ	24	-0.762	*	0.0111	-0.82	-0.792	-0.674	-0.668	***	0.000333	89.2	23.3	55.7	188	952	514	1060	1280	114000	21200	78000	243000
KK	K-Lg	K-Sm	ΔK	4	-2.527	ns	0.232	-2.86	-2.703	-2.017				34.6	21.2	27.5	55	136	13.2	375	19.3	4150	2430	2480	7530
KK	K-Lg	K-Sm	ΔK	24	-0.508	ns	0.228	-0.536	-0.429	-0.56	2.018	***	0.000763	23.2	19.6	33.3	16.5	88.3	13.8	243	7.64	12900	9520	19400	9820
KK	K-Lg	Sm-K	ΔK	4	-0.534	ns	0.121	0.11	-0.812	-0.901				194	348	128	106	321	135	264	565	24200	19200	23100	30300
KK	K-Lg	Sm-K	ΔK	24	0.009	ns	0.263	0.003	0.002	0.023	0.543	ns	0.0841	144	130	128	174	124	110	77.2	186	216000	39300	151000	456000
KK	Lg-K	K-Sm	ΔALL	4	80.428	***	0.000103	36.459	101.424	103.4				5470	2600	6840	6970	218	178	258	218	6750	6600	7240	6400
KK	Lg-K	K-Sm	ΔALL	24	59.601	ns	0.0842	-3.847	10.174	172.475	-20.826	ns	0.374	23400	750	5750	63600	2120	683	1980	3700	37800	33000	17600	62700
KK	Lg-K	K-Sm	ΔK	4	5.289	***	2.05e-06	4.68	5.759	5.428				1610	1460	1720	1640	294	325	261	298	25100	18300	20500	36600
KK	Lg-K	K-Sm	ΔKK	24	-0.088	ns	0.366	0.322	-0.364	-0.221	-0.088	***	7.34e-05	2290	3300	1600	1950	2500	1180	840	5490	251000	49900	123000	580000
KK	Lg-K	Sm-K	ΔK	4	0.05	ns	0.205	-0.006	0.176	-0.019				170	140	237	133	144	195	110	126	53100	30300	26700	102000
KK	Lg-K	Sm-K	ΔK	24	-0.762	*	0.0104	-0.787	-0.701	-0.8	-0.813	***	0.000159	88.7	61.2	158	46.7	952	514	1060	1280	114000	21200	78000	243000
KT	K-Lg	Sm-T	ΔKT	4	-0.173	ns	0.455	-0.489	0.27	-0.299				280	205	386	250	321	135	264	565	24200	19200	23100	30300
KT	K-Lg	Sm-T	ΔKT	24	0.347	*	0.0454	0.244	0.695	0.104	0.52	ns	0.0734	873	650	1620	348	124	110	77.2	186	216000	39300	151000	456000
KT	K-Lg	T-Sm	ΔKT	4	-1.551	**	0.00827	-1.583	-1.5	-1.569				-7.41	-18.2	9.33	-13.4	505	473	302	742	33600	32500	34100	34100
KT	K-Lg	T-Sm	ΔKT	24	-0.528	*	0.0243	-0.766	-0.612	-0.205	1.023	**	0.00189	138	83	118	212	259	274	214	290	23300	21600	10600	37700
KT	Lg-K	Sm-T	ΔALL	4	-10.68	*	0.0264	-10.687	-10.68	-10.672				274	273	274	276	2640	4190	1190	2530	24800	21400	17800	35100
KT	Lg-K	Sm-T	ΔALL	24	-9.646	**	0.00426	-9.588	-9.668	-9.682	1.034	***	2e-06	54.8	79.7	45.5	39.3	4190	5840	3800	2940	47100	61400	15800	64100
KT	Lg-K	Sm-T	ΔKT	4	-0.063	ns	0.0915	0.013	-0.065	-0.137				110	151	109	71.3	144	195	110	126	53100	30300	26700	102000
KT	Lg-K	Sm-T	ΔKT	24	1.034	ns	0.489	4.185	-0.422	-0.66	1.097	ns	0.263	2120	5690	474	205	952	514	1060	1280	114000	21200	78000	243000
KT	Lg-K	T-Sm	ΔKT	4	0.122	ns	0.309	-0.34	1.082	-0.376				362	139	825	121	303	181	575	152	48600	35900	52900	57000
KT	Lg-K	T-Sm	ΔKT	24	-3.437	***	9.48e-06	-3.536	-3.291	-3.483	-3.559	***	0.000923	558	230	1040	407	11900	12600	11100	12000	341000	547000	160000	316000
KT	Lg-T	K-Sm	ΔKT	4	-2.004	***	0.000731	-1.833	-1.947	-2.232				224	299	249	123	1110	1160	1260	895	45200	86200	15400	33900
KT	Lg-T	K-Sm	ΔKT	24	-4.56	ns	0.2	2.322	-8.047	-7.954	-2.555	ns	0.25	5580	7920	4400	4430	7130	4570	4800	12000	41100	51100	22200	50100
KT	Lg-T	Sm-K	ΔKT	4	-4.427	ns	0.129	-4.538	-4.484	-4.259				36.4	21	28.5	59.8	652	310	79.4	1570	14600	14700	13400	15600
KT	Lg-T	Sm-K	ΔKT	24	-0.143	**	0.00425	-0.142	-0.14	-0.148	4.284	***	4.76e-07	21	22	23.9	17.2	146	97.2	185	156	87600	52800	104000	106000
KT	T-Lg	K-Sm	ΔKT	4	-1.017	**	0.00505	-1.034	-1.008	-1.01				30.3	23.3	34.2	33.5	468	641	313	451	43500	56700	22100	51700
KT	T-Lg	K-Sm	ΔKT	24	-1.474	***	9.5e-05	-1.472	-1.483	-1.467	-0.457	***	5.34e-07	19	19.8	15.4	21.9	624	590	568	715	41700	78300	24200	22500
KT	T-Lg	Sm-K	ΔKT	4	-0.584	*	0.0525	-0.567	-0.596	-0.589				21	29.4	15	18.7	303	181	575	152	48600	35900	52900	57000
KT	T-Lg	Sm-K	ΔKT	24	-3.601	***	5.35e-06	-3.6	-3.601	-3.601	-3.017	***	2.29e-10	17.8	21	16.1	16.4	11900	12600	11100	12000	341000	547000	160000	316000
KU	K-Lg	Sm-U	ΔKU	4	-1.018	***	9.32e-05	-0.986	-1.07	-0.999				41.5	49.5	28.7	46.4	294	325	261	298	25100	18300	20500	36600
KU	K-Lg	Sm-U	ΔKU	24	-0.937	ns	0.0992	-0.957	-0.994	-0.859	0.082	ns	0.0823	176	126	32.7	370	2500	1180	840	5490	251000	49900	123000	580000
KU	K-Lg	U-Sm	ΔKU	4	-0.992	***	0.000112	-0.982	-0.954	-1.039				48.2	50.5	57.6	36.4	294	325	261	298	25100	18300	20500	36600
KU	K-Lg	U-Sm	ΔKU	24	-0.821	ns	0.111	-0.659	-0.849	-0.954	0.171	ns	0.0651	464	867	393	134	2500	1180	840	5490	251000	49900	123000	580000
KU	Lg-K	Sm-U	ΔKU	4	-0.205	**	0.00717	-0.206	-0.216	-0.193				35.2	34.7	29.1	41.7	144	195	110	126	53100	30300	26700	102000
KU	Lg-K	Sm-U	ΔKU	24	-0.813	**	0.00773	-0.798	-0.825	-0.815	-0.608	***	2.5e-07	31.9	48.1	18.2	29.2	952	514	1060	1280	114000	21200	78000	243000
KU	Lg-K	U-Sm	ΔKU	4	-1.147	*	0.0491	-1.146	-1.143	-1.151				47.6	47.7	48.5	46.6	321	135	264	565	24200	19200	23100	30300
KU	Lg-K	U-Sm	ΔKU	24	0.033	ns	0.277	0.059	0.081	-0.04	1.18	***	3.03e-06	196	252	299	37.3	124	110	77.2	186	216000	39300	151000	456000
KU	Lg-U	K-Sm	ΔKU	4	-2.452	ns	0.268	-2.951	-1.108	-3.298				311	242	498	194	652	310	79.4	1570	14600	14700	13400	15600
KU	Lg-U	K-Sm	ΔKU	24	2.941	***	0.000139	3.051	3.301	2.47	5.393	***	0.000863	2720	2820	3030	2310	146	97.2	185	156	87600	52800	104000	106000
KU	Lg-U	Sm-K	ΔKU	4	-0.187	*	0.0112	-0.215	-0.172	-0.174				44.5	29.6	52.4	51.5	144	195	110	126	53100	30300	26700	102000
KU	Lg-U	Sm-K	ΔKU	24	-0.823	**	0.00753	-0.819	-0.824	-0.824	-0.635	***	7.49e-07	20.7	25	18.5	18.5	952	514	1060	1280	114000	21200	78000	243000
KU	U-Lg	K-Sm	ΔKU	4	-2.44	***	0.000305	-2.427	-2.442	-2.451				32	37.5	31.2	27.1	1110	1160	1260	895	45200	86200	15400	33900
KU	U-Lg	K-Sm	ΔKU	24	-20.473	*	0.0238	-20.818	-20.291	-20.31	-18.033	***	2.52e-08	175	58.1	237	231	7130	4570	4800	12000	41100	51100	22200	50100
KU	U-Lg	Sm-K	ΔKU	4	-11.752	*	0.0199	-11.653	-11.824	-11.778				37.3	59	21.3	31.5	2640	4190	1190	2530	24800	21400	17800	35100
KU	U-Lg	Sm-K	ΔKU	24	-9.674	**	0.00423	-9.638	-9.691	-9.693	2.078	***	1.37e-06	42.9	58.4	35.7	34.7	4190	5840	3800	2940	47100	61400	15800	64100
LJ	L-Lg	J-Sm	ΔA2LJ	4	2.393	ns	0.214	4.118	2.997	0.064				868	1090	947	561	553	988	531	139	13700	12900	13000	15300
LJ	L-Lg	J-Sm	ΔA2LJ	24	0.037	ns	0.143	0.006	0.007	0.099	-2.356	ns	0.0616	1280	1090	1100	1640	1050	1000	1360	795	593000	685000	757000	336000
LJ	L-Lg	J-Sm	ΔALL	4	13.719	***	0.000226	16.562	10.388	14.207				10800	13000	8230	11200	252	457	171	127	77100	73900	56200	101000
LJ	L-Lg	J-Sm	ΔALL	24	2.129	**	0.00185	1.517	1.794	3.075	-11.59	**	0.0017	2340	1680	1980	3340	70.9	105	56.6	50.8	106000	118000	116000	85900
LJ	L-Lg	J-Sm	ΔLJ	4	44.904	***	0.000438	58.386	42.612	33.713				1940	2480	1850	1490	136	13.2	375	19.3	4150	2430	2480	7530
LJ	L-Lg	J-Sm	ΔLJ	24	4.341	*	0.0173	2.975	7.413	2.635	-40.563	**	0.00267	644	469	1040	426	88.3	13.8	243	7.64	12900	9520	19400	9820
LJ	L-Lg	J-Sm	ΔRLJ	4	13.331	***	3.56e-08	13.475	13.065	13.454				3050	3080	2990	3070	143	149	126	154	21900	13000	31300	21500
LJ	L-Lg	J-Sm	ΔRLJ	4	7.905	***	0.000476	7.612	9.614	6.49				2320	2240	2780	1940	173	85.3	209	224	27300	29200	20500	32300
LJ	L-Lg	J-Sm	ΔRLJ	24	1.118	ns	0.0578	1.749	0.626	0.978	-12.214	***	2.19e-06	2460	3350	1770	2260	887	350	2090	221	142000	199000	82100	143000
LJ	L-Lg	J-Sm	ΔRLJ	24	-0.327	ns	0.0956	-0.078	-0.505	-0.398	-8.232	***	0.000436	1050	1330	856	974	1410	1190	1970	1080	111000	53800	219000	60900
LK	K-Lg	L-Sm	ΔALL	4	51.863	***	0.00058	72.341	34.316	48.933				3600	4940	2460	3410	218	178	258	218	6750	6600	7240	6400
LK	K-Lg	L-Sm	ΔLK	4	22.409	**	0.00371	14.899	17.834	34.493				5860	3990	4720	8860	294	325	261	298	25100	18300	20500	36600
LK	K-Lg	L-Sm	ΔLK	24	-1.449	ns	0.261	-0.644	-1.693	-2.011	-53.313	**	0.00429	1600	1890	1520	1400	2120	683	1980	3700	37800	33000	17600	62700
LK	K-Lg	L-Sm	ΔLK	24	0.642	ns	0.167	0.182	0.192	1.552	-21.767	*	0.0118	4100	2960	2980	6360	2500	1180	840	5490	251000	49900	123000	580000
LK	L-Lg	K-Sm	ΔA2LK	4	13.066	**	0.00163	7.065	18.007	14.125				2270	1480	2920	2410	553	988	531	139	13700	12900	13000	15300
LK	L-Lg	K-Sm	ΔA2LK	24	0.144	*	0.0473	-0.028	0.375	0.086	-12.921	**	0.00786	1910	890	3270	1570	1050	1000	1360	795	593000	685000	757000	336000
LK	L-Lg	K-Sm	ΔLK	4	-1.514	ns	0.36	-2.53	-2.015	0.003				75.2	34.4	55.1	136	136	13.2	375	19.3	4150	2430	2480	7530
LK	L-Lg	K-Sm	ΔLK	24	1.03	ns	0.163	-0.062	-0.285	3.438	2.544	ns	0.0751	220	80.3	51.8	529	88.3	13.8	243	7.64	12900	9520	19400	9820
LK	L-Lg	K-Sm	ΔLSK	4	1.461	**	0.00295	1.12	1.136	2.127				461	387	391	607	143	149	126	154	21900	13000	31300	21500
LK	L-Lg	K-Sm	ΔLSK	24	0.098	ns	0.343	0.991	-0.458	-0.24	-1.363	*	0.036	1020	2280	244	550	887	350	2090	221	142000	199000	82100	143000
LK	L-Lg	Sm-K	ΔLK	4	1.813	*	0.048	3.146	1.584	0.709				754	1070	700	491	321	135	264	565	24200	19200	23100	30300
LK	L-Lg	Sm-K	ΔLK	24	0.179	ns	0.102	0.478	0.033	0.025	-1.634	*	0.0441	509	1150	195	178	124	110	77.2	186	216000	39300	151000	456000
LK	Lg-K	L-Sm	ΔLK	4	21.511	**	0.00601	17.068	14.701	32.764				5640	4530	3950	8430	294	325	261	298	25100	18300	20500	36600
LK	Lg-K	L-Sm	ΔLK	24	0.128	ns	0.415	0.091	-0.071	0.365	-21.383	**	0.00979	2820	2730	2330	3410	2500	1180	840	5490	251000	49900	123000	580000
LL	L-Lg	L-Sm	ΔALL	4	40.687	**	0.0059	40.372	55.444	26.245				11600	11600	14900	8440	2640	4190	1190	2530	24800	21400	17800	35100
LL	L-Lg	L-Sm	ΔALL	24	-4.591	*	0.0524	-5.406	-5.023	-3.345	-45.278	**	0.00293	2220	1870	2040	2760	4190	5840	3800	2940	47100	61400	15800	64100
LL	L-Lg	L-Sm	ΔL	4	-2.204	ns	0.241	-1.89	-2.623	-2.098				47.5	60.1	30.7	51.8	136	13.2	375	19.3	4150	2430	2480	7530
LL	L-Lg	L-Sm	ΔL	24	0.506	ns	0.223	0.49	0.534	0.494	2.71	***	0.000122	153	151	157	152	88.3	13.8	243	7.64	12900	9520	19400	9820
LL	L-Lg	Sm-L	ΔL	4	-2.484	***	0.000287	-2.487	-2.487	-2.478				12.6	11.3	11.4	15	1110	1160	1260	895	45200	86200	15400	33900
LL	L-Lg	Sm-L	ΔL	24	-20.966	*	0.0218	-20.968	-20.963	-20.966	-18.482	***	2.7e-15	8.03	7.24	9.02	7.83	7130	4570	4800	12000	41100	51100	22200	50100
LL	Lg-L	L-Sm	ΔL	4	0.391	ns	0.294	2.74	-0.667	-0.901				415	976	162	106	321	135	264	565	24200	19200	23100	30300
LL	Lg-L	L-Sm	ΔL	24	0.226	*	0.0212	0.491	0.101	0.086	-0.165	ns	0.448	612	1180	343	309	124	110	77.2	186	216000	39300	151000	456000
LL	Lg-L	Sm-L	ΔLL	4	-4.582	ns	0.119	-4.533	-4.584	-4.629				14.9	21.7	14.6	8.35	652	310	79.4	1570	14600	14700	13400	15600
LL	Lg-L	Sm-L	ΔLL	24	-0.153	**	0.00334	-0.152	-0.152	-0.155	4.429	***	4.67e-09	12.5	13.3	13.6	10.7	146	97.2	185	156	87600	52800	104000	106000
LS	L-Lg	S-Sm	ΔA2LS	4	-3.666	ns	0.0607	-3.695	-3.625	-3.678				70.6	66.8	75.9	69	553	988	531	139	13700	12900	13000	15300
LS	L-Lg	S-Sm	ΔA2LS	24	-0.164	**	0.00227	-0.168	-0.169	-0.156	3.502	***	4.14e-09	83.3	62.8	54.5	133	1050	1000	1360	795	593000	685000	757000	336000
LS	L-Lg	S-Sm	ΔLS	4	-2.146	ns	0.261	-2.276	-2.718	-1.445				49.8	44.6	26.9	77.9	136	13.2	375	19.3	4150	2430	2480	7530
LS	L-Lg	S-Sm	ΔLS	24	1.101	ns	0.0778	1.133	1.348	0.822	3.248	***	0.000646	229	233	261	194	88.3	13.8	243	7.64	12900	9520	19400	9820
LS	L-Lg	S-Sm	ΔLSJ	4	4.889	**	0.00244	4.774	3.433	6.46				1210	1180	891	1550	143	149	126	154	21900	13000	31300	21500
LS	L-Lg	S-Sm	ΔLSJ	24	0.348	ns	0.214	0.193	0.672	0.177	-4.541	**	0.00349	1380	1160	1830	1140	887	350	2090	221	142000	199000	82100	143000
LS	L-Lg	S-Sm	ΔLSK	4	2.488	*	0.0163	3.54	3.073	0.852				685	914	813	329	143	149	126	154	21900	13000	31300	21500
LS	L-Lg	S-Sm	ΔLSK	24	0.346	ns	0.248	0.35	0.64	0.048	-2.142	*	0.0323	1370	1380	1790	955	887	350	2090	221	142000	199000	82100	143000
LS	L-Lg	S-Sm	ΔRLS	4	1.695	*	0.0101	3.265	0.618	1.201				512	854	278	405	143	149	126	154	21900	13000	31300	21500
LS	L-Lg	S-Sm	ΔRLS	24	2.287	**	0.00619	2.896	1.645	2.318	0.592	ns	0.269	4100	4960	3200	4150	887	350	2090	221	142000	199000	82100	143000
LS	L-Lg	Sm-S	ΔLS	4	-1.924	**	0.0096	-1.929	-2.042	-1.8				623	620	568	680	1520	1970	1190	1400	48300	36400	43300	65000
LS	L-Lg	Sm-S	ΔLS	24	-3.134	**	0.00106	-3.132	-3.121	-3.15	-1.211	***	3.34e-05	187	190	198	175	2730	3010	2020	3170	83900	35400	55000	161000
LS	Lg-L	S-Sm	ΔLS	4	1.351	**	0.00597	1.77	1.587	0.695				630	734	688	467	294	325	261	298	25100	18300	20500	36600
LS	Lg-L	S-Sm	ΔLS	24	-0.425	ns	0.297	-0.644	-0.462	-0.169	-1.775	**	0.00391	1450	904	1350	2080	2500	1180	840	5490	251000	49900	123000	580000
LS	Lg-L	Sm-S	ΔLS	4	-0.885	ns	0.0931	-0.98	-0.902	-0.773				110	87.4	106	137	321	135	264	565	24200	19200	23100	30300
LS	Lg-L	Sm-S	ΔLS	24	-0.04	*	0.0294	-0.042	-0.041	-0.037	0.845	***	7.56e-05	38.1	33.3	36	44.9	124	110	77.2	186	216000	39300	151000	456000
LS	Lg-S	L-Sm	ΔLS	4	0.536	ns	0.415	-0.217	-0.619	2.444				727	622	566	993	652	310	79.4	1570	14600	14700	13400	15600
LS	Lg-S	L-Sm	ΔLS	24	5.472	***	4.21e-05	3.224	6.468	6.724	4.936	*	0.0145	4930	2970	5810	6030	146	97.2	185	156	87600	52800	104000	106000
LS	Lg-S	Sm-L	ΔLS	4	-4.54	ns	0.122	-4.531	-4.591	-4.498				20.7	22	13.6	26.6	652	310	79.4	1570	14600	14700	13400	15600
LS	Lg-S	Sm-L	ΔLS	24	-0.142	**	0.00451	-0.145	-0.144	-0.137	4.398	***	4.58e-09	22	19.6	19.9	26.6	146	97.2	185	156	87600	52800	104000	106000
LS	S-Lg	L-Sm	ΔLS	4	-2.546	**	0.0056	-2.469	-2.091	-3.078				332	368	545	83.1	1520	1970	1190	1400	48300	36400	43300	65000
LS	S-Lg	L-Sm	ΔLS	24	-3.188	***	0.000939	-2.998	-3.267	-3.298	-0.642	ns	0.0508	144	298	79.9	54.9	2730	3010	2020	3170	83900	35400	55000	161000
LS	S-Lg	Sm-L	ΔLS	4	-1.633	**	0.0015	-0.808	-1.905	-2.185				388	751	268	144	1110	1160	1260	895	45200	86200	15400	33900
LS	S-Lg	Sm-L	ΔLS	24	-20.075	*	0.0239	-19.273	-20.839	-20.112	-18.442	***	3.74e-06	311	583	51.2	298	7130	4570	4800	12000	41100	51100	22200	50100
LT	L-Lg	Sm-T	ΔLT	4	-0.823	*	0.0112	-0.749	-0.726	-0.994				114	146	156	40.4	468	641	313	451	43500	56700	22100	51700
LT	L-Lg	Sm-T	ΔLT	24	-1.328	***	0.00036	-1.376	-1.159	-1.45	-0.506	**	0.00726	78.8	59.3	148	28.7	624	590	568	715	41700	78300	24200	22500
LT	L-Lg	T-Sm	ΔLT	4	-1.724	**	0.0057	-1.744	-1.7	-1.728				-64.7	-71.2	-56.8	-66.1	505	473	302	742	33600	32500	34100	34100
LT	L-Lg	T-Sm	ΔLT	24	-1.028	***	0.000263	-1.037	-1.029	-1.017	0.696	***	4.84e-07	22.7	20.6	22.4	25.2	259	274	214	290	23300	21600	10600	37700
LT	Lg-L	Sm-T	ΔALL	4	-8.384	*	0.0425	-6.639	-8.848	-9.666				782	1170	680	499	2640	4190	1190	2530	24800	21400	17800	35100
LT	Lg-L	Sm-T	ΔALL	24	-9.559	**	0.00431	-9.34	-9.663	-9.673	-1.174	ns	0.133	92.2	186	47.4	43.4	4190	5840	3800	2940	47100	61400	15800	64100
LT	Lg-L	Sm-T	ΔLT	4	-1.202	*	0.044	-1.212	-1.22	-1.175				34.4	32.1	30.2	40.9	321	135	264	565	24200	19200	23100	30300
LT	Lg-L	Sm-T	ΔLT	24	-0.018	ns	0.0845	0.005	-0.03	-0.029	1.184	***	1.55e-07	85.1	134	60	60.8	124	110	77.2	186	216000	39300	151000	456000
LT	Lg-L	T-Sm	ΔLT	4	-3.049	***	0.000498	-3.035	-3.028	-3.086				19.1	20.1	20.5	16.8	218	178	258	218	6750	6600	7240	6400
LT	Lg-L	T-Sm	ΔLT	24	-5.787	*	0.0389	-5.805	-5.743	-5.813	-2.738	***	3.53e-08	58	51.6	73.7	48.8	2120	683	1980	3700	37800	33000	17600	62700
LT	Lg-T	L-Sm	ΔLT	4	-4.21	ns	0.13	-3.767	-4.437	-4.425				66.6	128	35	36.6	652	310	79.4	1570	14600	14700	13400	15600
LT	Lg-T	L-Sm	ΔLT	24	-0.055	*	0.0276	0.083	-0.117	-0.132	4.155	***	2.86e-05	97.9	219	43.9	30.9	146	97.2	185	156	87600	52800	104000	106000
LT	Lg-T	Sm-L	ΔLT	4	-4.566	ns	0.121	-4.578	-4.538	-4.582				17.1	15.4	20.9	14.9	652	310	79.4	1570	14600	14700	13400	15600
LT	Lg-T	Sm-L	ΔLT	24	-0.125	**	0.00773	-0.117	-0.111	-0.148	4.441	***	8.13e-10	36.9	44.3	49.4	17	146	97.2	185	156	87600	52800	104000	106000
LT	T-Lg	L-Sm	ΔLT	4	-3.131	***	0.000465	-3.193	-3.123	-3.076				13.8	9.75	14.3	17.4	218	178	258	218	6750	6600	7240	6400
LT	T-Lg	L-Sm	ΔLT	24	-5.912	*	0.0368	-5.924	-5.91	-5.902	-2.782	***	7.11e-08	13.5	9.35	14	17.1	2120	683	1980	3700	37800	33000	17600	62700
LT	T-Lg	Sm-L	ΔLT	4	-2.473	***	0.000292	-2.478	-2.466	-2.476				17.4	15.4	20.4	16.3	1110	1160	1260	895	45200	86200	15400	33900
LT	T-Lg	Sm-L	ΔLT	24	-20.888	*	0.0221	-20.89	-20.867	-20.906	-18.415	***	5.26e-13	34.5	33.8	41.5	28.2	7130	4570	4800	12000	41100	51100	22200	50100
LU	L-Lg	U-Sm	ΔLU	4	-1.234	*	0.0424	-1.285	-1.206	-1.211				26.8	14.7	33.4	32.3	321	135	264	565	24200	19200	23100	30300
LU	L-Lg	U-Sm	ΔLU	24	-0.036	*	0.0468	-0.043	-0.04	-0.026	1.198	***	6.56e-07	45.9	31.1	37.5	69.1	124	110	77.2	186	216000	39300	151000	456000
LU	U-Lg	L-Sm	ΔALL	4	-59.08	*	0.0459	-13.37	-83.843	-80.027				5240	8180	3650	3890	9030	12900	8630	5610	15500	17500	10600	18300
LU	U-Lg	L-Sm	ΔALL	24	-0.373	ns	0.202	-0.312	-0.74	-0.068	58.707	*	0.0311	880	991	215	1430	1560	599	2870	1200	183000	98700	385000	65200
LU	U-Lg	L-Sm	ΔLU	4	55.275	***	6.63e-05	45.877	66.389	53.559				3830	3210	4550	3720	218	178	258	218	6750	6600	7240	6400
LU	U-Lg	L-Sm	ΔLU	24	-3.276	ns	0.145	-4.009	-2.26	-3.559	-58.551	***	0.00031	953	692	1320	853	2120	683	1980	3700	37800	33000	17600	62700
NF	Lg-F	N-Sm	ΔNF	4	-0.178	ns	0.129	-0.079	-0.194	-0.26				46.7	64.2	43.7	32.1	78.2	133	42.7	58.4	17800	15400	17800	20300
NF	Lg-F	N-Sm	ΔNF	24	-0.207	ns	0.131	-0.205	-0.2	-0.216	-0.029	ns	0.305	13.4	14.3	16.9	8.88	111	262	30.7	41.3	47400	66600	36300	39400
NF	Lg-N	F-Sm	ΔALL	4	-134.114	**	0.00745	-133.817	-134.042	-134.483				414	433	419	390	9030	12900	8630	5610	15500	17500	10600	18300
NF	Lg-N	F-Sm	ΔALL	24	-0.744	ns	0.0558	-0.691	-0.748	-0.794	133.37	***	1.46e-11	207	305	201	116	1560	599	2870	1200	183000	98700	385000	65200
NF	Lg-N	F-Sm	ΔNF	4	-6.096	***	0.000106	-6.223	-5.864	-6.202				38.9	16	81.1	19.7	1140	1010	1130	1290	19300	11800	27900	18100
NF	Lg-N	F-Sm	ΔNF	24	6.4	ns	0.0736	12.432	-0.479	7.248	12.497	*	0.0146	4550	8280	306	5080	602	631	644	531	62400	102000	47000	37700
NF	Lg-N	Sm-F	ΔNF	4	-6.13	ns	0.155	-5.578	0.736	-13.549				564	600	1010	86	960	696	1420	767	7410	3590	5860	12800
NF	Lg-N	Sm-F	ΔNF	24	-1.482	***	0.000494	-1.518	-1.431	-1.496	4.649	ns	0.162	98	61.1	149	83.5	1600	1750	1790	1260	103000	61500	113000	134000
NF	N-Lg	F-Sm	ΔNF	4	1.007	**	0.00268	0.902	1.229	0.891				446	418	507	415	173	85.3	209	224	27300	29200	20500	32300
NF	N-Lg	F-Sm	ΔNF	24	-0.903	*	0.0109	-0.8	-0.996	-0.913	-1.91	***	5.28e-05	418	532	316	407	1410	1190	1970	1080	111000	53800	219000	60900
NF	N-Lg	Sm-F	ΔNF	4	-4.843	***	0.000112	-4.515	-4.652	-5.363				471	596	543	273	2320	2530	2320	2100	40400	40000	39200	41900
NF	N-Lg	Sm-F	ΔNF	24	-4.756	***	0.000676	-4.471	-4.257	-5.542	0.087	ns	0.432	-6140	-5590	-5180	-7650	3010	1150	3930	3930	195000	282000	144000	160000
NG	G-Lg	N-Sm	ΔNG	4	1.818	**	0.00353	1.805	1.271	2.379				667	663	518	819	173	85.3	209	224	27300	29200	20500	32300
NG	G-Lg	N-Sm	ΔNG	24	2.054	ns	0.0694	4.649	0.058	1.457	0.236	ns	0.437	3670	6520	1470	3010	1410	1190	1970	1080	111000	53800	219000	60900
NG	G-Lg	Sm-N	ΔNG	4	-1.442	*	0.0291	-1.691	-1.52	-1.116				848	731	812	1000	1520	1970	1190	1400	48300	36400	43300	65000
NG	G-Lg	Sm-N	ΔNG	24	-1.624	**	0.00707	-0.07	-2.433	-2.368	-0.182	ns	0.415	1410	2680	757	810	2730	3010	2020	3170	83900	35400	55000	161000
NG	Lg-G	N-Sm	ΔNG	4	0.205	**	0.00393	-0.03	0.25	0.394				161	10.3	190	282	29.5	25.8	26.2	36.7	64200	17200	70300	105000
NG	Lg-G	N-Sm	ΔNG	24	0.527	**	0.00166	-0.027	0.912	0.694	0.322	ns	0.179	465	4.71	785	604	27.2	14.1	61.5	6	83100	139000	51200	58800
NG	Lg-G	Sm-N	ΔNG	4	-11.947	*	0.0143	-11.931	-12.488	-11.421				189	190	154	223	960	696	1420	767	7410	3590	5860	12800
NG	Lg-G	Sm-N	ΔNG	24	-1.507	***	0.000447	-1.524	-1.518	-1.48	10.44	***	2.27e-06	72.2	55.2	61.5	100	1600	1750	1790	1260	103000	61500	113000	134000
NG	Lg-N	G-Sm	ΔNG	4	0.925	ns	0.0962	0.569	1.931	0.275				1310	1250	1490	1190	1140	1010	1130	1290	19300	11800	27900	18100
NG	Lg-N	G-Sm	ΔNG	24	-0.058	ns	0.15	0.014	-0.032	-0.157	-0.983	ns	0.0638	566	610	582	505	602	631	644	531	62400	102000	47000	37700
NG	Lg-N	Sm-G	ΔALL	4	-67.562	ns	0.0699	-79.953	-79.771	-42.961				4690	3900	3910	6270	9030	12900	8630	5610	15500	17500	10600	18300
NG	Lg-N	Sm-G	ΔALL	24	-0.547	ns	0.123	-0.657	-0.528	-0.456	67.015	**	0.00276	565	365	600	730	1560	599	2870	1200	183000	98700	385000	65200
NG	Lg-N	Sm-G	ΔNG	4	-14.558	**	0.00749	-14.616	-14.546	-14.511				21	17.2	21.7	24	960	696	1420	767	7410	3590	5860	12800
NG	Lg-N	Sm-G	ΔNG	24	3.701	ns	0.061	3.752	6.922	0.428	18.258	***	0.000311	5350	5400	8610	2030	1600	1750	1790	1260	103000	61500	113000	134000
NG	N-Lg	G-Sm	ΔNG	4	0.386	**	0.00652	-0.164	0.791	0.531				377	149	545	437	217	166	244	242	41600	27700	21500	75700
NG	N-Lg	G-Sm	ΔNG	24	2.488	*	0.0132	2.211	1.333	3.919	2.102	*	0.0303	3290	2950	1890	5020	275	146	398	282	121000	179000	120000	65500
NG	N-Lg	Sm-G	ΔNG	4	0.245	ns	0.076	0.394	-0.016	0.357				187	283	19.3	259	29.5	25.8	26.2	36.7	64200	17200	70300	105000
NG	N-Lg	Sm-G	ΔNG	24	0.382	ns	0.0778	0.6	-0.025	0.572	0.137	ns	0.3	345	526	6.54	503	27.2	14.1	61.5	6	83100	139000	51200	58800
NJ	J-Lg	N-Sm	ΔNJ	4	-0.537	ns	0.404	0.217	-0.077	-1.752				114	145	133	65.6	136	13.2	375	19.3	4150	2430	2480	7530
NJ	J-Lg	N-Sm	ΔNJ	24	-0.461	ns	0.248	-0.486	-0.392	-0.506	0.076	ns	0.454	29.2	26	38.1	23.5	88.3	13.8	243	7.64	12900	9520	19400	9820
NJ	Lg-J	N-Sm	ΔNJ	4	-0.019	ns	0.0929	-0.035	-0.001	-0.02				17.6	6.98	28.9	16.8	29.5	25.8	26.2	36.7	64200	17200	70300	105000
NJ	Lg-J	N-Sm	ΔNJ	24	-0.024	ns	0.15	-0.022	-0.025	-0.025	-0.006	ns	0.303	7.1	8.75	6.24	6.33	27.2	14.1	61.5	6	83100	139000	51200	58800
NJ	Lg-N	J-Sm	ΔALL	4	-26.338	ns	0.254	-29.233	-45.641	-4.139				7340	7160	6100	8770	9030	12900	8630	5610	15500	17500	10600	18300
NJ	Lg-N	J-Sm	ΔALL	24	4.755	*	0.0169	2.883	2.881	8.502	31.093	*	0.0318	10200	6780	6780	17000	1560	599	2870	1200	183000	98700	385000	65200
NJ	Lg-N	J-Sm	ΔNJ	4	6.866	**	0.00582	12.929	4.266	3.402				666	1060	497	440	218	178	258	218	6750	6600	7240	6400
NJ	Lg-N	J-Sm	ΔNJ	24	-4.398	ns	0.0874	-5.027	-5.234	-2.932	-11.263	*	0.0114	554	329	255	1080	2120	683	1980	3700	37800	33000	17600	62700
NJ	N-Lg	J-Sm	ΔNJ	4	0.5	*	0.0465	0.136	0.294	1.07				309	210	253	464	173	85.3	209	224	27300	29200	20500	32300
NJ	N-Lg	J-Sm	ΔNJ	24	-0.097	ns	0.259	-1.046	0.248	0.508	-0.597	ns	0.173	1300	261	1680	1970	1410	1190	1970	1080	111000	53800	219000	60900
NJ	N-Lg	Sm-J	ΔNJ	4	-5.935	***	0.000111	-5.734	-6.215	-5.855				68.3	105	17.4	82.7	1140	1010	1130	1290	19300	11800	27900	18100
NJ	N-Lg	Sm-J	ΔNJ	24	1.832	ns	0.247	5.456	-0.955	0.994	7.766	**	0.00754	1730	3970	11.9	1220	602	631	644	531	62400	102000	47000	37700
NK	K-Lg	N-Sm	ΔNK	4	1.554	*	0.0123	2.423	1.677	0.563				680	896	711	434	294	325	261	298	25100	18300	20500	36600
NK	K-Lg	N-Sm	ΔNK	24	-0.517	ns	0.229	-0.571	-0.619	-0.36	-2.071	**	0.00961	1220	1080	966	1610	2500	1180	840	5490	251000	49900	123000	580000
NK	K-Lg	Sm-N	ΔALL	4	27.688	ns	0.24	33.769	31.099	18.197				10800	11200	11000	10200	9030	12900	8630	5610	15500	17500	10600	18300
NK	K-Lg	Sm-N	ΔALL	24	-0.463	ns	0.132	-0.322	-0.33	-0.738	-28.152	**	0.00213	717	972	959	219	1560	599	2870	1200	183000	98700	385000	65200
NK	K-Lg	Sm-N	ΔNK	4	11.69	***	0.000298	16.691	9.707	8.674				6990	9320	6060	5580	1520	1970	1190	1400	48300	36400	43300	65000
NK	K-Lg	Sm-N	ΔNK	24	1.3	ns	0.113	1.69	-0.083	2.291	-10.391	**	0.00826	3790	4100	2670	4590	2730	3010	2020	3170	83900	35400	55000	161000
NK	Lg-K	N-Sm	ΔNK	4	6.441	*	0.0201	12.994	4.48	1.85				4530	7600	3620	2390	1520	1970	1190	1400	48300	36400	43300	65000
NK	Lg-K	N-Sm	ΔNK	24	-2.818	**	0.00272	-3.079	-3.074	-2.3	-9.259	*	0.0258	445	232	237	865	2730	3010	2020	3170	83900	35400	55000	161000
NK	Lg-N	K-Sm	ΔNK	4	0.408	ns	0.075	0.061	0.996	0.167				284	190	443	218	173	85.3	209	224	27300	29200	20500	32300
NK	Lg-N	K-Sm	ΔNK	24	-0.428	ns	0.0902	-0.461	-0.36	-0.463	-0.836	*	0.0241	940	904	1020	902	1410	1190	1970	1080	111000	53800	219000	60900
NK	Lg-N	Sm-K	ΔNK	4	-3.098	**	0.00178	-3.143	-3.107	-3.045				73.6	52.5	69.7	98.7	1520	1970	1190	1400	48300	36400	43300	65000
NK	Lg-N	Sm-K	ΔNK	24	-0.862	ns	0.459	-3.25	0.126	0.537	2.236	ns	0.0679	2030	94	2830	3170	2730	3010	2020	3170	83900	35400	55000	161000
NK	N-Lg	K-Sm	ΔNK	4	-2.132	ns	0.0911	-2.597	0.143	-3.942				1500	1330	2370	814	2320	2530	2320	2100	40400	40000	39200	41900
NK	N-Lg	K-Sm	ΔNK	24	-2.383	*	0.0303	-1.777	-1.184	-4.189	-0.251	ns	0.438	-1580	-411	731	-5050	3010	1150	3930	3930	195000	282000	144000	160000
NK	N-Lg	Sm-K	ΔNK	4	-1.426	ns	0.0848	-2.195	-0.158	-1.927				886	747	1120	795	1140	1010	1130	1290	19300	11800	27900	18100
NK	N-Lg	Sm-K	ΔNK	24	-0.871	***	6.16e-05	-0.894	-0.874	-0.846	0.555	ns	0.217	63.7	49.5	62.1	79.4	602	631	644	531	62400	102000	47000	37700
NL	L-Lg	N-Sm	ΔNL	4	0.367	ns	0.149	0.772	0.019	0.31				273	383	178	257	173	85.3	209	224	27300	29200	20500	32300
NL	L-Lg	N-Sm	ΔNL	24	-0.866	*	0.0125	-0.669	-1.08	-0.849	-1.233	**	0.0039	459	676	224	478	1410	1190	1970	1080	111000	53800	219000	60900
NL	L-Lg	Sm-N	ΔNL	4	-3.108	**	0.0017	-3.063	-3.112	-3.149				69	90	67.5	49.7	1520	1970	1190	1400	48300	36400	43300	65000
NL	L-Lg	Sm-N	ΔNL	24	-3.001	**	0.00123	-2.945	-3.076	-2.983	0.107	*	0.0411	296	341	235	311	2730	3010	2020	3170	83900	35400	55000	161000
NL	Lg-L	N-Sm	ΔNL	4	-2.884	**	0.00269	-3.067	-2.984	-2.601				174	88	127	306	1520	1970	1190	1400	48300	36400	43300	65000
NL	Lg-L	N-Sm	ΔNL	24	-3.249	***	0.000934	-3.251	-3.223	-3.273	-0.365	*	0.0324	94.5	92.7	116	75.2	2730	3010	2020	3170	83900	35400	55000	161000
NL	Lg-L	Sm-N	ΔNL	4	-11.819	*	0.0197	-11.808	-11.828	-11.82				22.4	24.8	20.3	22.1	2640	4190	1190	2530	24800	21400	17800	35100
NL	Lg-L	Sm-N	ΔNL	24	-6.94	*	0.0117	-4.744	-6.864	-9.211	4.879	**	0.0097	1220	2160	1250	241	4190	5840	3800	2940	47100	61400	15800	64100
NL	Lg-N	L-Sm	ΔNL	4	-3.978	***	0.000885	-4.82	-3.329	-3.784				423	270	541	458	1140	1010	1130	1290	19300	11800	27900	18100
NL	Lg-N	L-Sm	ΔNL	24	2.106	**	0.00111	2.503	2.373	1.441	6.084	***	0.000195	1900	2150	2070	1490	602	631	644	531	62400	102000	47000	37700
NL	Lg-N	Sm-L	ΔNL	4	-2.457	***	0.000293	-2.417	-2.476	-2.477				24.6	42	15.9	15.8	1110	1160	1260	895	45200	86200	15400	33900
NL	Lg-N	Sm-L	ΔNL	24	-16.741	*	0.0513	-19.457	-11.818	-18.949	-14.285	**	0.00221	1440	521	3120	694	7130	4570	4800	12000	41100	51100	22200	50100
NL	N-Lg	L-Sm	ΔNL	4	-2.357	*	0.0112	-2.342	-3.342	-1.386				1420	1420	1040	1790	2320	2530	2320	2100	40400	40000	39200	41900
NL	N-Lg	L-Sm	ΔNL	24	-0.757	ns	0.343	-1.14	-2.922	1.789	1.599	ns	0.171	1550	815	-2610	6450	3010	1150	3930	3930	195000	282000	144000	160000
NL	N-Lg	Sm-L	ΔNL	4	0.592	***	5.81e-05	0.766	0.539	0.47				410	522	376	331	29.5	25.8	26.2	36.7	64200	17200	70300	105000
NL	N-Lg	Sm-L	ΔNL	24	4.332	***	0.000451	2.518	4.427	6.05	3.74	*	0.0109	3630	2120	3710	5050	27.2	14.1	61.5	6	83100	139000	51200	58800
NN	N-Lg	N-Sm	ΔALL	4	13.804	***	6.57e-05	12.815	15.946	12.651				10900	10100	12500	9970	252	457	171	127	77100	73900	56200	101000
NN	N-Lg	N-Sm	ΔALL	24	1.049	**	0.00279	1.141	1.326	0.681	-12.755	***	0.000152	1190	1280	1480	795	70.9	105	56.6	50.8	106000	118000	116000	85900
NN	N-Lg	N-Sm	ΔN	4	18.226	**	0.00825	21.662	23.865	9.15				9260	10600	11400	5800	2320	2530	2320	2100	40400	40000	39200	41900
NN	N-Lg	N-Sm	ΔN	24	19.935	**	0.00796	23.573	26.078	10.154	1.709	ns	0.406	41300	48300	53200	22500	3010	1150	3930	3930	195000	282000	144000	160000
NS	N-Lg	S-Sm	ΔALL	4	0.903	**	0.00216	0.805	0.803	1.101				946	870	869	1100	252	457	171	127	77100	73900	56200	101000
NS	N-Lg	S-Sm	ΔALL	24	0.242	*	0.0115	0.182	0.15	0.393	-0.661	**	0.00307	328	265	230	489	70.9	105	56.6	50.8	106000	118000	116000	85900
NS	N-Lg	S-Sm	ΔNS	4	69.425	*	0.0334	89.686	16.285	102.303				28800	36500	8520	41300	2320	2530	2320	2100	40400	40000	39200	41900
NS	N-Lg	S-Sm	ΔNS	24	44.413	ns	0.071	76.8	-2.269	58.708	-25.012	ns	0.262	88400	151000	-1360	116000	3010	1150	3930	3930	195000	282000	144000	160000
NS	N-Lg	S-Sm	ΔRNS	4	13.496	*	0.0466	32.227	6.009	2.252				3080	7160	1450	634	143	149	126	154	21900	13000	31300	21500
NS	N-Lg	S-Sm	ΔRNS	24	19.879	*	0.0219	20.514	31.251	7.872	6.383	ns	0.306	28800	29700	44800	12000	887	350	2090	221	142000	199000	82100	143000
NT	Lg-N	Sm-T	ΔNT	4	-6.074	***	9.58e-05	-6.04	-6.156	-6.027				43	49.1	28.2	51.6	1140	1010	1130	1290	19300	11800	27900	18100
NT	Lg-N	Sm-T	ΔNT	24	-0.926	***	4.67e-05	-0.933	-0.936	-0.909	5.148	***	1.31e-08	29.7	25.4	23.5	40.2	602	631	644	531	62400	102000	47000	37700
NT	Lg-N	T-Sm	ΔNT	4	-0.868	**	0.00991	-0.953	-0.885	-0.766				94.5	57.9	87.4	138	468	641	313	451	43500	56700	22100	51700
NT	Lg-N	T-Sm	ΔNT	24	-1.205	***	0.000221	-1.249	-1.18	-1.186	-0.337	**	0.00231	130	111	140	137	624	590	568	715	41700	78300	24200	22500
NT	Lg-T	N-Sm	ΔALL	4	-135.526	**	0.00721	-135.638	-135.484	-135.457				323	316	326	328	9030	12900	8630	5610	15500	17500	10600	18300
NT	Lg-T	N-Sm	ΔALL	24	-0.737	ns	0.0637	-0.778	-0.789	-0.643	134.79	***	2.64e-13	221	146	126	392	1560	599	2870	1200	183000	98700	385000	65200
NT	Lg-T	N-Sm	ΔNT	4	0.869	***	0.000468	0.73	0.762	1.114				587	498	519	745	29.5	25.8	26.2	36.7	64200	17200	70300	105000
NT	Lg-T	N-Sm	ΔNT	24	4.181	*	0.0379	1.142	2.028	9.373	3.312	ns	0.137	3500	976	1710	7810	27.2	14.1	61.5	6	83100	139000	51200	58800
NT	Lg-T	Sm-N	ΔNT	4	-0.861	*	0.0107	-0.909	-0.856	-0.818				224	146	232	294	1630	2370	1200	1310	164000	246000	128000	119000
NT	Lg-T	Sm-N	ΔNT	24	-0.562	***	0.000609	-0.598	-0.556	-0.532	0.299	***	0.0004	325	193	347	435	2380	2870	2150	2130	369000	628000	313000	166000
NT	N-Lg	Sm-T	ΔNT	4	-0.123	ns	0.318	-0.23	-0.164	0.024				139	110	128	179	173	85.3	209	224	27300	29200	20500	32300
NT	N-Lg	Sm-T	ΔNT	24	-1.19	**	0.00473	-1.172	-1.185	-1.214	-1.067	***	7.89e-05	102	122	108	76.7	1410	1190	1970	1080	111000	53800	219000	60900
NT	N-Lg	T-Sm	ΔNT	4	-1.65	**	0.00685	-1.718	-1.607	-1.625				-40.2	-62.6	-26.1	-31.8	505	473	302	742	33600	32500	34100	34100
NT	N-Lg	T-Sm	ΔNT	4	-2.517	**	0.00353	-1.096	-2.489	-3.967				1360	1900	1370	804	2320	2530	2320	2100	40400	40000	39200	41900
NT	N-Lg	T-Sm	ΔNT	24	-3.443	***	0.000978	-1.937	-4.09	-4.3	-0.925	ns	0.228	-3610	-719	-4860	-5260	3010	1150	3930	3930	195000	282000	144000	160000
NT	N-Lg	T-Sm	ΔNT	24	-1.007	***	0.000299	-1	-0.976	-1.044	0.643	***	4.23e-05	27.6	29.2	34.6	18.9	259	274	214	290	23300	21600	10600	37700
NT	T-Lg	N-Sm	ΔNT	4	-5.5	***	3.72e-05	-5.461	-5.554	-5.485				221	235	200	226	2320	2530	2320	2100	40400	40000	39200	41900
NT	T-Lg	N-Sm	ΔNT	24	-5.749	***	0.000146	-5.843	-5.652	-5.753	-0.249	**	0.00778	-8050	-8230	-7860	-8060	3010	1150	3930	3930	195000	282000	144000	160000
NT	T-Lg	Sm-N	ΔNT	4	-0.983	**	0.00646	-0.992	-0.976	-0.983				24.5	11.2	36.3	25.9	1630	2370	1200	1310	164000	246000	128000	119000
NT	T-Lg	Sm-N	ΔNT	24	-0.646	***	0.000317	-0.645	-0.647	-0.646	0.338	***	9.49e-08	17.4	21.1	13	18.1	2380	2870	2150	2130	369000	628000	313000	166000
NU	Lg-N	Sm-U	ΔNU	4	-0.986	**	0.00608	-1.025	-0.901	-1.033				43.6	26.9	80.3	23.7	468	641	313	451	43500	56700	22100	51700
NU	Lg-N	Sm-U	ΔNU	24	3.735	ns	0.067	2.049	8.512	0.644	4.722	ns	0.0616	2160	1470	4120	889	624	590	568	715	41700	78300	24200	22500
NU	Lg-N	U-Sm	ΔNU	4	-6.12	***	9.49e-05	-6.122	-6.21	-6.029				34.6	34.2	18.3	51.2	1140	1010	1130	1290	19300	11800	27900	18100
NU	Lg-N	U-Sm	ΔNU	24	-0.908	***	4.7e-05	-0.864	-0.925	-0.935	5.212	***	4.22e-08	41	68	30.7	24.2	602	631	644	531	62400	102000	47000	37700
NU	Lg-U	N-Sm	ΔNU	4	-2.302	***	0.000398	-2.321	-2.244	-2.34				92.9	84.5	119	75.9	1110	1160	1260	895	45200	86200	15400	33900
NU	Lg-U	N-Sm	ΔNU	24	-20.057	*	0.0254	-20.572	-19.699	-19.9	-17.755	***	1.5e-07	317	142	439	370	7130	4570	4800	12000	41100	51100	22200	50100
NU	Lg-U	Sm-N	ΔNU	4	-4.469	ns	0.125	-4.433	-4.46	-4.513				30.6	35.6	31.9	24.4	652	310	79.4	1570	14600	14700	13400	15600
NU	Lg-U	Sm-N	ΔNU	24	0.902	**	0.00544	1.002	1.182	0.522	5.371	***	5.52e-06	936	1020	1180	603	146	97.2	185	156	87600	52800	104000	106000
NU	N-Lg	Sm-U	ΔNU	4	-0.406	*	0.0354	-0.399	-0.476	-0.341				62.7	64.4	43.5	80.3	173	85.3	209	224	27300	29200	20500	32300
NU	N-Lg	Sm-U	ΔNU	24	-1.239	**	0.0042	-1.244	-1.226	-1.248	-0.834	***	1.54e-05	48.7	43	63.6	39.4	1410	1190	1970	1080	111000	53800	219000	60900
NU	N-Lg	U-Sm	ΔNU	4	-5.29	***	5.21e-05	-5.262	-5.124	-5.482				301	311	364	227	2320	2530	2320	2100	40400	40000	39200	41900
NU	N-Lg	U-Sm	ΔNU	24	-5.408	***	0.000169	-4.924	-5.62	-5.681	-0.119	ns	0.338	-7390	-6460	-7800	-7920	3010	1150	3930	3930	195000	282000	144000	160000
NU	U-Lg	N-Sm	ΔNU	4	-0.962	**	0.00689	-0.961	-0.953	-0.973				58.9	61.1	74.1	41.5	1630	2370	1200	1310	164000	246000	128000	119000
NU	U-Lg	N-Sm	ΔNU	24	-0.557	***	0.000593	-0.495	-0.621	-0.555	0.405	***	0.000196	343	570	107	352	2380	2870	2150	2130	369000	628000	313000	166000
NU	U-Lg	Sm-N	ΔNU	4	-3.848	ns	0.166	-4.362	-3.326	-3.856				117	45.5	190	116	652	310	79.4	1570	14600	14700	13400	15600
NU	U-Lg	Sm-N	ΔNU	24	2.818	*	0.024	2.736	4.607	1.109	6.665	**	0.0016	2610	2540	4180	1120	146	97.2	185	156	87600	52800	104000	106000
RF	F-Lg	R-Sm	ΔRF	4	0.107	ns	0.334	0.366	-0.015	-0.031				97.9	264	19.6	9.92	29.5	25.8	26.2	36.7	64200	17200	70300	105000
RF	F-Lg	R-Sm	ΔRF	4	-0.99	**	0.00553	-1.002	-0.989	-0.978				42.2	37	42.4	47.2	468	641	313	451	43500	56700	22100	51700
RF	F-Lg	R-Sm	ΔRF	24	0.042	ns	0.492	0.172	-0.022	-0.022	-0.064	ns	0.34	62.5	170	8.81	8.76	27.2	14.1	61.5	6	83100	139000	51200	58800
RF	F-Lg	R-Sm	ΔRF	24	-0.705	**	0.0069	-0.314	-1.164	-0.638	0.284	ns	0.158	335	495	146	362	624	590	568	715	41700	78300	24200	22500
RF	F-Lg	Sm-R	ΔRF	4	-2.398	***	0.000336	-2.396	-2.447	-2.35				50.4	51.2	28.7	71.4	1110	1160	1260	895	45200	86200	15400	33900
RF	F-Lg	Sm-R	ΔRF	24	-20.834	*	0.0223	-20.911	-20.743	-20.848	-18.436	***	2.68e-10	52.8	26.5	83.9	48	7130	4570	4800	12000	41100	51100	22200	50100
RF	Lg-F	R-Sm	ΔRF	4	-1.753	*	0.033	0.048	-4.084	-1.224				1650	2330	760	1850	2320	2530	2320	2100	40400	40000	39200	41900
RF	Lg-F	R-Sm	ΔRF	24	-1.509	*	0.0481	-0.7	-3.04	-0.786	0.245	ns	0.437	106	1660	-2840	1500	3010	1150	3930	3930	195000	282000	144000	160000
RF	Lg-F	Sm-R	ΔRF	4	-9.231	ns	0.072	-11.566	-13.242	-2.885				364	214	106	774	960	696	1420	767	7410	3590	5860	12800
RF	Lg-F	Sm-R	ΔRF	24	-1.462	***	0.000538	-1.47	-1.519	-1.396	7.77	*	0.0364	118	110	60.3	185	1600	1750	1790	1260	103000	61500	113000	134000
RF	Lg-R	F-Sm	ΔRF	4	-5.734	***	0.000128	-5.723	-5.585	-5.896				105	107	132	75.3	1140	1010	1130	1290	19300	11800	27900	18100
RF	Lg-R	F-Sm	ΔRF	24	-0.502	***	0.000712	-0.51	-0.452	-0.543	5.233	***	3.09e-07	292	287	323	267	602	631	644	531	62400	102000	47000	37700
RF	R-Lg	F-Sm	ΔRF	4	-0.321	ns	0.0965	-0.486	-0.312	-0.164				85.8	40.9	88.1	128	173	85.3	209	224	27300	29200	20500	32300
RF	R-Lg	F-Sm	ΔRF	24	0.361	ns	0.277	-0.76	-0.969	2.812	0.682	ns	0.305	1810	575	346	4500	1410	1190	1970	1080	111000	53800	219000	60900
RF	R-Lg	Sm-F	ΔRF	4	-0.007	ns	0.127	-0.007	-0.008	-0.007				24.9	25.2	24.2	25.2	29.5	25.8	26.2	36.7	64200	17200	70300	105000
RF	R-Lg	Sm-F	ΔRF	24	0.186	*	0.0293	0.117	0.353	0.089	0.194	*	0.0409	182	124	321	101	27.2	14.1	61.5	6	83100	139000	51200	58800
RG	G-Lg	R-Sm	ΔA2RG	4	-3.534	ns	0.0649	-3.495	-3.641	-3.467				87.9	93.1	73.9	96.8	553	988	531	139	13700	12900	13000	15300
RG	G-Lg	R-Sm	ΔA2RG	24	-0.147	**	0.00375	-0.149	-0.132	-0.16	3.387	***	2.01e-07	186	171	275	111	1050	1000	1360	795	593000	685000	757000	336000
RG	G-Lg	R-Sm	ΔALL	4	1.092	**	0.00248	1.637	0.829	0.811				1090	1510	888	875	252	457	171	127	77100	73900	56200	101000
RG	G-Lg	R-Sm	ΔALL	24	0.415	***	0.000258	0.593	0.312	0.341	-0.677	*	0.0387	512	701	402	433	70.9	105	56.6	50.8	106000	118000	116000	85900
RG	G-Lg	R-Sm	ΔRG	4	-0.984	*	0.0367	-1.102	-1.022	-0.828				180	141	167	232	505	473	302	742	33600	32500	34100	34100
RG	G-Lg	R-Sm	ΔRG	24	8.963	*	0.0103	5.255	6.186	15.448	9.947	*	0.0189	2320	1470	1680	3810	259	274	214	290	23300	21600	10600	37700
RG	R-Lg	G-Sm	ΔRG	4	-1.2	*	0.0184	-1.175	-1.113	-1.311				109	117	137	71.8	505	473	302	742	33600	32500	34100	34100
RG	R-Lg	G-Sm	ΔRG	24	1.503	*	0.0144	0.985	0.925	2.6	2.703	**	0.00403	605	486	472	858	259	274	214	290	23300	21600	10600	37700
RJ	J-Lg	R-Sm	ΔALL	4	1.666	ns	0.408	-21.618	-18.603	45.218				9140	7650	7840	11900	9030	12900	8630	5610	15500	17500	10600	18300
RJ	J-Lg	R-Sm	ΔALL	24	0.64	ns	0.125	1.018	0.366	0.536	-1.026	ns	0.482	2720	3400	2220	2530	1560	599	2870	1200	183000	98700	385000	65200
RJ	J-Lg	R-Sm	ΔRJ	4	6.613	ns	0.0609	8.52	10.887	0.433				4830	5560	6460	2480	2320	2530	2320	2100	40400	40000	39200	41900
RJ	J-Lg	R-Sm	ΔRJ	24	10.863	*	0.0326	13.409	16.373	2.807	4.25	ns	0.23	23900	28800	34500	8410	3010	1150	3930	3930	195000	282000	144000	160000
RJ	J-Lg	R-Sm	ΔRLJ	4	0.927	*	0.0143	1.528	0.446	0.808				425	588	294	392	173	85.3	209	224	27300	29200	20500	32300
RJ	J-Lg	R-Sm	ΔRLJ	24	-0.566	*	0.0437	-0.532	-0.549	-0.617	-1.494	**	0.00472	788	826	807	732	1410	1190	1970	1080	111000	53800	219000	60900
RJ	R-Lg	J-Sm	ΔRJ	4	-2.519	**	0.00174	-2.742	-2.783	-2.031				1360	1270	1260	1540	2320	2530	2320	2100	40400	40000	39200	41900
RJ	R-Lg	J-Sm	ΔRJ	24	-2.407	**	0.00331	-2.002	-2.726	-2.493	0.112	ns	0.374	-1620	-842	-2240	-1790	3010	1150	3930	3930	195000	282000	144000	160000
RK	K-Lg	R-Sm	ΔRK	4	0.747	***	0.00075	0.934	0.538	0.77				539	638	428	551	144	195	110	126	53100	30300	26700	102000
RK	K-Lg	R-Sm	ΔRK	24	2.37	**	0.00865	1.724	1.62	3.765	1.623	*	0.0418	3640	2900	2790	5220	952	514	1060	1280	114000	21200	78000	243000
RK	K-Lg	Sm-R	ΔRK	4	-0.029	**	0.0036	-0.03	-0.027	-0.029				11.2	10.5	12.1	11	29.5	25.8	26.2	36.7	64200	17200	70300	105000
RK	K-Lg	Sm-R	ΔRK	24	0.312	ns	0.114	-0.026	-0.024	0.987	0.341	ns	0.185	287	5.68	6.95	847	27.2	14.1	61.5	6	83100	139000	51200	58800
RK	Lg-K	R-Sm	ΔRK	4	0.291	ns	0.0853	0.097	0.154	0.621				252	199	215	342	173	85.3	209	224	27300	29200	20500	32300
RK	Lg-K	R-Sm	ΔRK	24	0.222	ns	0.238	0.169	0.533	-0.037	-0.069	ns	0.391	1650	1600	2000	1370	1410	1190	1970	1080	111000	53800	219000	60900
RK	Lg-K	Sm-R	ΔALL	4	7.154	ns	0.0723	7.197	7.89	6.376				4220	4230	4380	4050	2640	4190	1190	2530	24800	21400	17800	35100
RK	Lg-K	Sm-R	ΔALL	24	-1.71	ns	0.342	-3.887	-2.267	1.024	-8.865	**	0.0021	3460	2520	3220	4630	4190	5840	3800	2940	47100	61400	15800	64100
RK	Lg-K	Sm-R	ΔRK	4	0.553	ns	0.0693	0.797	0.86	0.002				436	565	599	145	144	195	110	126	53100	30300	26700	102000
RK	Lg-K	Sm-R	ΔRK	24	2.88	ns	0.135	-0.769	-0.739	10.148	2.327	ns	0.279	4210	81.8	116	12400	952	514	1060	1280	114000	21200	78000	243000
RK	Lg-R	K-Sm	ΔRK	4	-2.979	**	0.00229	-3.072	-2.739	-3.126				129	86.1	241	60.5	1520	1970	1190	1400	48300	36400	43300	65000
RK	Lg-R	K-Sm	ΔRK	24	-3.179	***	0.000998	-3.137	-3.164	-3.237	-0.2	ns	0.0915	151	186	163	104	2730	3010	2020	3170	83900	35400	55000	161000
RK	Lg-R	Sm-K	ΔRK	4	-0.084	ns	0.174	-0.136	-0.125	0.009				99	71.7	77.2	148	144	195	110	126	53100	30300	26700	102000
RK	Lg-R	Sm-K	ΔRK	24	-0.75	**	0.00975	-0.712	-0.765	-0.773	-0.666	***	9.43e-05	103	146	86	77.1	952	514	1060	1280	114000	21200	78000	243000
RK	R-Lg	K-Sm	ΔRK	4	-0.092	ns	0.138	-0.146	-0.012	-0.116				95.2	66.2	137	82.1	144	195	110	126	53100	30300	26700	102000
RK	R-Lg	K-Sm	ΔRK	24	-0.565	*	0.0356	-0.759	-0.442	-0.493	-0.473	**	0.00565	313	92.2	452	394	952	514	1060	1280	114000	21200	78000	243000
RK	R-Lg	Sm-K	ΔRK	4	-6.135	***	9.35e-05	-6.211	-6.126	-6.068				31.9	18.2	33.5	44	1140	1010	1130	1290	19300	11800	27900	18100
RK	R-Lg	Sm-K	ΔRK	24	-0.91	***	4.97e-05	-0.925	-0.912	-0.894	5.225	***	1.29e-08	39.6	30.6	38.8	49.5	602	631	644	531	62400	102000	47000	37700
RL	L-Lg	R-Sm	ΔA2RL	4	-2.315	ns	0.152	-2.626	-2.466	-1.852				248	207	228	309	553	988	531	139	13700	12900	13000	15300
RL	L-Lg	R-Sm	ΔA2RL	24	-0.043	ns	0.24	-0.074	-0.08	0.025	2.272	***	0.000339	801	618	581	1210	1050	1000	1360	795	593000	685000	757000	336000
RL	L-Lg	R-Sm	ΔALL	4	1.797	**	0.00486	2.467	1.966	0.959				1630	2150	1760	989	252	457	171	127	77100	73900	56200	101000
RL	L-Lg	R-Sm	ΔALL	24	0.634	***	1.66e-05	0.471	0.696	0.734	-1.164	*	0.0306	745	572	811	852	70.9	105	56.6	50.8	106000	118000	116000	85900
RL	L-Lg	R-Sm	ΔRL	4	13.659	*	0.0359	28.056	11.176	1.745				7520	13000	6570	2980	2320	2530	2320	2100	40400	40000	39200	41900
RL	L-Lg	R-Sm	ΔRL	24	9.487	*	0.0399	19.258	8.162	1.041	-4.172	ns	0.339	21300	40000	18700	5010	3010	1150	3930	3930	195000	282000	144000	160000
RL	L-Lg	R-Sm	ΔRLJ	4	3.195	***	0.000104	3.405	3.5	2.681				839	885	906	727	143	149	126	154	21900	13000	31300	21500
RL	L-Lg	R-Sm	ΔRLJ	24	0.231	ns	0.356	1.493	-0.33	-0.469	-2.964	**	0.00613	1210	2990	422	228	887	350	2090	221	142000	199000	82100	143000
RL	L-Lg	R-Sm	ΔRLS	4	0.972	***	8.09e-05	1.049	0.84	1.028				355	372	326	367	143	149	126	154	21900	13000	31300	21500
RL	L-Lg	R-Sm	ΔRLS	24	-0.58	ns	0.123	-0.571	-0.599	-0.571	-1.552	***	1.04e-05	71.4	84.6	45.1	84.6	887	350	2090	221	142000	199000	82100	143000
RN	N-Lg	Sm-R	ΔALL	4	0.299	*	0.023	-0.208	0.484	0.621				481	91.9	623	729	252	457	171	127	77100	73900	56200	101000
RN	N-Lg	Sm-R	ΔALL	24	0.089	ns	0.0946	-0.018	0.013	0.274	-0.21	ns	0.243	166	51.3	84.3	362	70.9	105	56.6	50.8	106000	118000	116000	85900
RN	N-Lg	Sm-R	ΔRN	4	2.465	ns	0.0955	3.054	-0.257	4.599				3250	3480	2220	4070	2320	2530	2320	2100	40400	40000	39200	41900
RN	N-Lg	Sm-R	ΔRN	24	6.232	*	0.0125	6.666	3.122	8.908	3.766	ns	0.0818	15000	15800	9010	20100	3010	1150	3930	3930	195000	282000	144000	160000
RN	N-Lg	Sm-R	ΔRNS	4	1.198	ns	0.0905	1.834	1.917	-0.157				404	543	561	109	143	149	126	154	21900	13000	31300	21500
RN	N-Lg	Sm-R	ΔRNS	24	5.274	ns	0.0887	11.555	-0.608	4.874	4.076	ns	0.159	8300	17100	32.7	7740	887	350	2090	221	142000	199000	82100	143000
RN	R-Lg	N-Sm	ΔRN	4	-0.046	ns	0.361	0.004	-0.026	-0.116				160	174	166	141	173	85.3	209	224	27300	29200	20500	32300
RN	R-Lg	N-Sm	ΔRN	24	-0.27	ns	0.0844	0.624	-1.004	-0.431	-0.224	ns	0.332	1110	2100	308	937	1410	1190	1970	1080	111000	53800	219000	60900
RR	R-Lg	R-Sm	ΔALL	4	25.254	***	7.07e-05	25.973	27.921	21.867				19700	20200	21700	17100	252	457	171	127	77100	73900	56200	101000
RR	R-Lg	R-Sm	ΔALL	24	13.574	***	1.06e-05	13.797	12.447	14.476	-11.68	**	0.00171	14500	14700	13300	15500	70.9	105	56.6	50.8	106000	118000	116000	85900
RR	R-Lg	R-Sm	ΔR	4	27.38	ns	0.0671	33.033	1.056	48.051				12700	14900	2720	20600	2320	2530	2320	2100	40400	40000	39200	41900
RR	R-Lg	R-Sm	ΔR	24	39.826	*	0.0516	51.963	4.516	63	12.446	ns	0.306	79600	103000	11700	124000	3010	1150	3930	3930	195000	282000	144000	160000
RS	Lg-R	S-Sm	ΔRS	4	-1.832	*	0.0443	-2.769	-2.106	-0.62				666	227	537	1230	1520	1970	1190	1400	48300	36400	43300	65000
RS	Lg-R	S-Sm	ΔRS	24	1.23	ns	0.249	-0.447	-1.985	6.123	3.062	ns	0.149	3730	2370	1120	7700	2730	3010	2020	3170	83900	35400	55000	161000
RS	Lg-R	Sm-S	ΔRS	4	-3.165	*	0.0102	-4.428	-2.851	-2.217				299	89	352	457	826	1040	658	779	17500	15200	19300	17900
RS	Lg-R	Sm-S	ΔRS	4	-10.108	*	0.0204	-8.565	-10.68	-11.078				308	407	271	245	960	696	1420	767	7410	3590	5860	12800
RS	Lg-R	Sm-S	ΔRS	24	-0.305	ns	0.0772	-0.363	-0.358	-0.195	2.86	**	0.00615	701	455	477	1170	2000	3190	899	1910	427000	342000	488000	450000
RS	Lg-R	Sm-S	ΔRS	24	-1.107	**	0.00176	-1.012	-1.028	-1.281	9.001	***	0.000165	478	574	557	302	1600	1750	1790	1260	103000	61500	113000	134000
RS	Lg-S	R-Sm	ΔRS	4	0.657	*	0.0325	1.156	0.522	0.291				351	487	315	252	173	85.3	209	224	27300	29200	20500	32300
RS	Lg-S	R-Sm	ΔRS	24	0.656	ns	0.0904	-0.562	0.28	2.25	-0.001	ns	0.5	2130	793	1720	3880	1410	1190	1970	1080	111000	53800	219000	60900
RS	Lg-S	Sm-R	ΔRS	4	-4.124	**	0.00199	-4.284	-4.073	-4.014				140	113	148	158	826	1040	658	779	17500	15200	19300	17900
RS	Lg-S	Sm-R	ΔRS	24	-0.333	*	0.0468	-0.302	-0.375	-0.322	3.791	***	7.42e-07	584	714	405	631	2000	3190	899	1910	427000	342000	488000	450000
RS	R-Lg	S-Sm	ΔRS	4	-2.692	**	0.00108	-2.063	-2.613	-3.401				1290	1530	1320	1020	2320	2530	2320	2100	40400	40000	39200	41900
RS	R-Lg	S-Sm	ΔRS	24	-2.987	*	0.0111	-2.987	-1.832	-4.143	-0.295	ns	0.361	-2740	-2740	-517	-4960	3010	1150	3930	3930	195000	282000	144000	160000
RS	R-Lg	Sm-S	ΔRS	4	-5.66	***	0.000133	-5.561	-5.871	-5.548				118	136	79.8	138	1140	1010	1130	1290	19300	11800	27900	18100
RS	R-Lg	Sm-S	ΔRS	24	-0.779	***	0.000254	-0.74	-0.886	-0.711	4.881	***	1.04e-06	121	145	54.4	163	602	631	644	531	62400	102000	47000	37700
RS	S-Lg	R-Sm	ΔA2RS	4	-3.426	ns	0.0685	-3.322	-3.486	-3.469				102	116	94.3	96.5	553	988	531	139	13700	12900	13000	15300
RS	S-Lg	R-Sm	ΔA2RS	24	-0.043	*	0.0367	0.083	-0.106	-0.105	3.383	***	1.01e-06	803	1550	431	432	1050	1000	1360	795	593000	685000	757000	336000
RS	S-Lg	R-Sm	ΔALL	4	14.346	ns	0.103	28.481	14.973	-0.415				5810	8940	5950	2550	2640	4190	1190	2530	24800	21400	17800	35100
RS	S-Lg	R-Sm	ΔALL	24	-2.319	*	0.0544	7.216	-5.749	-8.425	-16.666	ns	0.0795	3200	7290	1730	578	4190	5840	3800	2940	47100	61400	15800	64100
RS	S-Lg	R-Sm	ΔRLS	4	0.928	*	0.0126	0.899	1.402	0.481				345	339	449	248	143	149	126	154	21900	13000	31300	21500
RS	S-Lg	R-Sm	ΔRLS	24	2.219	*	0.0102	2.214	1.505	2.938	1.291	*	0.0293	4010	4000	3000	5020	887	350	2090	221	142000	199000	82100	143000
RS	S-Lg	R-Sm	ΔRNS	4	0.121	ns	0.178	-0.147	0.589	-0.078				170	111	272	126	143	149	126	154	21900	13000	31300	21500
RS	S-Lg	R-Sm	ΔRNS	24	0.066	ns	0.294	-0.595	0.05	0.743	-0.056	ns	0.454	980	50.1	957	1930	887	350	2090	221	142000	199000	82100	143000
RS	S-Lg	R-Sm	ΔRS	4	0.421	ns	0.326	-0.499	3.394	-1.631				2480	2120	3610	1690	2320	2530	2320	2100	40400	40000	39200	41900
RS	S-Lg	R-Sm	ΔRS	24	2.185	ns	0.0997	0.785	5.73	0.041	1.764	ns	0.247	7210	4520	14000	3090	3010	1150	3930	3930	195000	282000	144000	160000
RS	S-Lg	Sm-R	ΔRS	4	-0.618	**	0.00136	-0.8	-0.483	-0.57				141	95.7	174	153	294	325	261	298	25100	18300	20500	36600
RS	S-Lg	Sm-R	ΔRS	24	-0.216	ns	0.498	-0.856	-0.48	0.687	0.402	ns	0.222	1970	376	1310	4210	2500	1180	840	5490	251000	49900	123000	580000
RT	Lg-R	Sm-T	ΔRT	4	-12.162	*	0.0137	-12.416	-12.358	-11.711				175	159	163	205	960	696	1420	767	7410	3590	5860	12800
RT	Lg-R	Sm-T	ΔRT	24	-1.522	***	0.000396	-1.431	-1.564	-1.57	10.64	***	6.59e-07	57.2	149	14.3	8.31	1600	1750	1790	1260	103000	61500	113000	134000
RT	Lg-R	T-Sm	ΔRT	4	0.039	ns	0.146	2.011	-1.223	-0.669				221	349	138	174	218	178	258	218	6750	6600	7240	6400
RT	Lg-R	T-Sm	ΔRT	24	-5.853	*	0.0377	-5.852	-5.861	-5.844	-5.892	**	0.00206	34.7	34.9	31.6	37.6	2120	683	1980	3700	37800	33000	17600	62700
RT	Lg-T	R-Sm	ΔRT	4	-0.954	**	0.00726	-0.969	-0.974	-0.921				71.7	48.3	40.3	127	1630	2370	1200	1310	164000	246000	128000	119000
RT	Lg-T	R-Sm	ΔRT	24	-0.567	***	0.000497	-0.527	-0.597	-0.576	0.388	***	6.46e-05	307	451	197	274	2380	2870	2150	2130	369000	628000	313000	166000
RT	Lg-T	Sm-R	ΔRT	4	-0.916	**	0.00847	-0.943	-0.873	-0.933				134	90.9	204	107	1630	2370	1200	1310	164000	246000	128000	119000
RT	Lg-T	Sm-R	ΔRT	24	-0.611	***	0.000419	-0.621	-0.589	-0.623	0.305	***	0.000114	146	110	226	101	2380	2870	2150	2130	369000	628000	313000	166000
RT	R-Lg	Sm-T	ΔRT	4	-0.47	*	0.0245	-0.504	-0.498	-0.408				45.2	36	37.5	62	173	85.3	209	224	27300	29200	20500	32300
RT	R-Lg	Sm-T	ΔRT	24	-1.228	**	0.00434	-1.229	-1.256	-1.2	-0.758	***	1.35e-05	60.5	59.9	29.8	91.7	1410	1190	1970	1080	111000	53800	219000	60900
RT	R-Lg	T-Sm	ΔRT	4	-5.924	***	0.000109	-5.798	-5.849	-6.125				70.2	93.1	83.9	33.7	1140	1010	1130	1290	19300	11800	27900	18100
RT	R-Lg	T-Sm	ΔRT	24	-0.922	***	4.5e-05	-0.912	-0.928	-0.925	5.002	***	5.15e-07	32.5	38.7	28.6	30.3	602	631	644	531	62400	102000	47000	37700
RT	T-Lg	R-Sm	ΔRT	4	-4.751	***	0.000292	-4.976	-4.055	-5.223				506	420	771	326	2320	2530	2320	2100	40400	40000	39200	41900
RT	T-Lg	R-Sm	ΔRT	24	-5.63	***	0.00018	-5.652	-5.857	-5.381	-0.879	*	0.0412	-7820	-7860	-8260	-7340	3010	1150	3930	3930	195000	282000	144000	160000
RT	T-Lg	Sm-R	ΔRT	4	-0.032	**	0.00397	-0.033	-0.026	-0.039				8.7	8.63	12.7	4.81	29.5	25.8	26.2	36.7	64200	17200	70300	105000
RT	T-Lg	Sm-R	ΔRT	24	-0.024	ns	0.153	-0.024	-0.025	-0.024	0.008	*	0.0425	6.98	7.24	6.43	7.26	27.2	14.1	61.5	6	83100	139000	51200	58800
RU	Lg-R	Sm-U	ΔRU	4	-14.029	**	0.00807	-13.436	-14.216	-14.436				55	93.3	43	28.8	960	696	1420	767	7410	3590	5860	12800
RU	Lg-R	Sm-U	ΔRU	24	-1.548	***	0.000397	-1.556	-1.548	-1.541	12.481	***	1.04e-06	30.6	22.4	31.2	38.3	1600	1750	1790	1260	103000	61500	113000	134000
RU	Lg-R	U-Sm	ΔRU	4	-5.716	***	0.000117	-5.555	-5.79	-5.804				108	137	94.6	92	1140	1010	1130	1290	19300	11800	27900	18100
RU	Lg-R	U-Sm	ΔRU	24	-0.597	***	0.000938	-0.526	-0.738	-0.526	5.119	***	5.76e-07	233	277	146	277	602	631	644	531	62400	102000	47000	37700
RU	Lg-U	R-Sm	ΔALL	4	26.404	*	0.0131	24.144	39.38	15.687				8480	7980	11300	6110	2640	4190	1190	2530	24800	21400	17800	35100
RU	Lg-U	R-Sm	ΔALL	24	-6.416	*	0.0145	-5.475	-7.174	-6.597	-32.819	**	0.00458	1440	1840	1110	1360	4190	5840	3800	2940	47100	61400	15800	64100
RU	Lg-U	R-Sm	ΔRU	4	0.245	ns	0.147	-0.059	0.364	0.43				421	275	479	510	303	181	575	152	48600	35900	52900	57000
RU	Lg-U	R-Sm	ΔRU	24	-3.31	***	7.85e-06	-3.38	-3.286	-3.265	-3.555	***	1.13e-05	975	745	1050	1120	11900	12600	11100	12000	341000	547000	160000	316000
RU	Lg-U	Sm-R	ΔRU	4	-13.516	**	0.00992	-13.662	-14.238	-12.646				88.2	78.7	41.6	144	960	696	1420	767	7410	3590	5860	12800
RU	Lg-U	Sm-R	ΔRU	24	-1.448	***	0.000646	-1.516	-1.503	-1.325	12.068	***	6.81e-06	132	63	76.2	257	1600	1750	1790	1260	103000	61500	113000	134000
RU	R-Lg	Sm-U	ΔRU	4	-1.028	**	0.0047	-1.014	-1.038	-1.033				25.5	31.7	21.2	23.6	468	641	313	451	43500	56700	22100	51700
RU	R-Lg	Sm-U	ΔRU	24	-1.32	***	0.000142	-1.283	-1.331	-1.345	-0.291	***	6.67e-05	82.5	97.5	77.7	72.2	624	590	568	715	41700	78300	24200	22500
RU	R-Lg	U-Sm	ΔRU	4	-0.427	*	0.0381	-0.491	-0.487	-0.303				56.9	39.6	40.5	90.5	173	85.3	209	224	27300	29200	20500	32300
RU	R-Lg	U-Sm	ΔRU	24	-1.139	**	0.00544	-1.108	-1.163	-1.146	-0.712	***	0.000185	159	193	133	151	1410	1190	1970	1080	111000	53800	219000	60900
RU	U-Lg	R-Sm	ΔRU	4	-4.5	***	8.16e-05	-4.438	-4.493	-4.571				601	625	604	574	2320	2530	2320	2100	40400	40000	39200	41900
RU	U-Lg	R-Sm	ΔRU	24	-4.02	***	0.000743	-3.891	-4.437	-3.731	0.481	*	0.0455	-4720	-4480	-5530	-4170	3010	1150	3930	3930	195000	282000	144000	160000
RU	U-Lg	Sm-R	ΔRU	4	-0.003	ns	0.0591	0.057	-0.035	-0.031				27.7	65.9	7.31	9.9	29.5	25.8	26.2	36.7	64200	17200	70300	105000
RU	U-Lg	Sm-R	ΔRU	24	-0.012	ns	0.196	0.012	-0.022	-0.027	-0.01	ns	0.39	16.9	36.9	9.34	4.45	27.2	14.1	61.5	6	83100	139000	51200	58800
SJ	J-Lg	S-Sm	ΔSJ	4	1.06	*	0.0186	-0.016	1.902	1.294				856	500	1130	933	505	473	302	742	33600	32500	34100	34100
SJ	J-Lg	S-Sm	ΔSJ	24	2.663	ns	0.0562	0.822	0.842	6.326	1.603	ns	0.225	872	448	453	1720	259	274	214	290	23300	21600	10600	37700
SJ	Lg-J	Sm-S	ΔSJ	4	0.661	***	9.58e-05	0.695	0.639	0.65				494	511	482	487	144	195	110	126	53100	30300	26700	102000
SJ	Lg-J	Sm-S	ΔSJ	24	6.512	**	0.00431	9.471	3.267	6.798	5.851	*	0.0156	8330	11700	4650	8650	952	514	1060	1280	114000	21200	78000	243000
SJ	Lg-S	Sm-J	ΔALL	4	-117.9	*	0.0129	-112.65	-101.617	-139.433				1460	1790	2500	72	9030	12900	8630	5610	15500	17500	10600	18300
SJ	Lg-S	Sm-J	ΔALL	24	-0.703	ns	0.0678	-0.686	-0.596	-0.827	117.197	***	0.000238	282	313	476	57.1	1560	599	2870	1200	183000	98700	385000	65200
SJ	Lg-S	Sm-J	ΔLSJ	4	-0.276	ns	0.214	-0.52	0.216	-0.524				83.2	30	190	29.2	143	149	126	154	21900	13000	31300	21500
SJ	Lg-S	Sm-J	ΔLSJ	24	-0.576	ns	0.131	-0.62	-0.506	-0.602	-0.3	ns	0.147	77	15.8	175	40.1	887	350	2090	221	142000	199000	82100	143000
SJ	Lg-S	Sm-J	ΔSJ	4	0.036	ns	0.292	-0.167	-0.148	0.424				163	55	65.4	368	144	195	110	126	53100	30300	26700	102000
SJ	Lg-S	Sm-J	ΔSJ	24	9.382	***	7.86e-06	8.04	10.5	9.606	9.346	***	0.000116	11600	10100	12800	11800	952	514	1060	1280	114000	21200	78000	243000
SJ	S-Lg	J-Sm	ΔSJ	4	5.537	***	7.1e-05	4.816	6.511	5.283				1060	932	1230	1010	78.2	133	42.7	58.4	17800	15400	17800	20300
SJ	S-Lg	J-Sm	ΔSJ	24	2.477	**	0.00875	3.69	1.066	2.677	-3.059	*	0.0144	1280	1860	616	1380	111	262	30.7	41.3	47400	66600	36300	39400
SK	S-Lg	K-Sm	ΔA2SK	4	0.777	***	6.35e-05	0.549	0.922	0.859				312	263	344	330	143	149	126	154	21900	13000	31300	21500
SK	S-Lg	K-Sm	ΔA2SK	24	0.673	*	0.0543	-0.108	0.942	1.185	-0.104	ns	0.407	1830	735	2210	2550	887	350	2090	221	142000	199000	82100	143000
SK	S-Lg	K-Sm	ΔALL	4	0.522	*	0.0228	0.748	0.529	0.29				653	826	658	474	252	457	171	127	77100	73900	56200	101000
SK	S-Lg	K-Sm	ΔALL	24	0.47	**	0.00896	0.903	0.185	0.322	-0.052	ns	0.425	571	1030	267	414	70.9	105	56.6	50.8	106000	118000	116000	85900
SK	S-Lg	K-Sm	ΔLSK	4	0.554	*	0.0125	-0.064	0.54	1.188				264	129	261	402	143	149	126	154	21900	13000	31300	21500
SK	S-Lg	K-Sm	ΔLSK	24	-0.328	ns	0.244	-0.33	-0.303	-0.35	-0.882	*	0.0357	426	423	461	395	887	350	2090	221	142000	199000	82100	143000
SK	S-Lg	K-Sm	ΔSK	4	5.081	***	0.000231	3.006	5.433	6.805				979	611	1040	1280	78.2	133	42.7	58.4	17800	15400	17800	20300
SK	S-Lg	K-Sm	ΔSK	24	1.363	*	0.0342	2.636	0.258	1.195	-3.718	*	0.0234	756	1360	234	677	111	262	30.7	41.3	47400	66600	36300	39400
SS	Lg-S	S-Sm	ΔS	4	0.985	ns	0.143	1.23	-0.003	1.728				557	615	321	734	321	135	264	565	24200	19200	23100	30300
SS	Lg-S	S-Sm	ΔS	24	1.167	**	0.00403	1.271	0.717	1.514	0.182	ns	0.382	2640	2860	1670	3390	124	110	77.2	186	216000	39300	151000	456000
SS	Lg-S	Sm-S	ΔS	4	-0.086	ns	0.103	-0.074	-0.15	-0.033				98.2	104	64.4	126	144	195	110	126	53100	30300	26700	102000
SS	Lg-S	Sm-S	ΔS	24	0.088	ns	0.251	-0.731	-0.235	1.229	0.173	ns	0.392	1050	124	686	2340	952	514	1060	1280	114000	21200	78000	243000
SS	S-Lg	S-Sm	ΔALL	4	7.279	ns	0.374	23.417	-5.671	4.092				4250	7820	1380	3540	2640	4190	1190	2530	24800	21400	17800	35100
SS	S-Lg	S-Sm	ΔALL	24	-6.921	**	0.00997	-3.947	-9.156	-7.661	-14.2	ns	0.0887	1220	2500	265	906	4190	5840	3800	2940	47100	61400	15800	64100
SS	S-Lg	S-Sm	ΔS	4	1.306	*	0.0117	1.651	0.633	1.633				310	371	190	368	78.2	133	42.7	58.4	17800	15400	17800	20300
SS	S-Lg	S-Sm	ΔS	24	-0.2	ns	0.136	-0.19	-0.212	-0.197	-1.505	**	0.00552	16.8	21.5	10.9	17.9	111	262	30.7	41.3	47400	66600	36300	39400
SS	S-Lg	Sm-S	ΔS	4	0.159	ns	0.406	0.444	0.42	-0.388				334	405	399	198	294	325	261	298	25100	18300	20500	36600
SS	S-Lg	Sm-S	ΔS	24	-0.939	ns	0.096	-0.923	-0.936	-0.959	-1.098	**	0.00799	170	211	178	120	2500	1180	840	5490	251000	49900	123000	580000
ST	Lg-S	Sm-T	ΔST	4	-0.113	*	0.029	0.011	-0.132	-0.217				83.9	150	73.7	28.6	144	195	110	126	53100	30300	26700	102000
ST	Lg-S	Sm-T	ΔST	24	-0.516	*	0.0336	-0.549	-0.528	-0.472	-0.403	**	0.00231	368	331	354	418	952	514	1060	1280	114000	21200	78000	243000
ST	Lg-S	T-Sm	ΔST	4	-0.437	ns	0.0912	-0.365	-0.397	-0.549				92	127	111	37.9	303	181	575	152	48600	35900	52900	57000
ST	Lg-S	T-Sm	ΔST	24	-3.355	***	2.51e-05	-3.325	-3.153	-3.586	-2.918	***	1.48e-05	828	925	1490	66.4	11900	12600	11100	12000	341000	547000	160000	316000
ST	Lg-T	S-Sm	ΔST	4	-0.971	***	0.000104	-0.971	-0.953	-0.988				53.4	53.3	57.7	49.1	294	325	261	298	25100	18300	20500	36600
ST	Lg-T	S-Sm	ΔST	24	-0.889	ns	0.106	-0.868	-0.91	-0.889	0.082	**	0.00321	295	347	244	294	2500	1180	840	5490	251000	49900	123000	580000
ST	Lg-T	Sm-S	ΔST	4	0.137	ns	0.331	0.343	-0.174	0.242				328	380	251	355	294	325	261	298	25100	18300	20500	36600
ST	Lg-T	Sm-S	ΔST	24	-0.845	ns	0.123	-0.927	-0.84	-0.769	-0.982	**	0.00199	404	200	418	594	2500	1180	840	5490	251000	49900	123000	580000
ST	S-Lg	Sm-T	ΔALL	4	-2.156	ns	0.445	-10.475	1.129	2.876				2160	320	2890	3270	2640	4190	1190	2530	24800	21400	17800	35100
ST	S-Lg	Sm-T	ΔALL	24	-9.423	**	0.00485	-9.713	-9.45	-9.105	-7.266	ns	0.0791	151	26.1	139	287	4190	5840	3800	2940	47100	61400	15800	64100
ST	S-Lg	Sm-T	ΔST	4	0.125	ns	0.465	0.349	-0.071	0.097				351	405	305	345	321	135	264	565	24200	19200	23100	30300
ST	S-Lg	Sm-T	ΔST	24	0.14	**	0.00696	0.24	0.069	0.112	0.015	ns	0.457	426	641	272	366	124	110	77.2	186	216000	39300	151000	456000
ST	S-Lg	T-Sm	ΔST	4	-1.51	**	0.00819	-1.404	-1.532	-1.595				6	41	-1.07	-22	505	473	302	742	33600	32500	34100	34100
ST	S-Lg	T-Sm	ΔST	24	-0.827	**	0.00145	-0.749	-1.01	-0.722	0.683	**	0.00157	69	86.8	26.9	93.2	259	274	214	290	23300	21600	10600	37700
ST	T-Lg	S-Sm	ΔST	4	-1.123	***	5.58e-05	-1.109	-1.131	-1.13				15.4	19	13.5	13.8	294	325	261	298	25100	18300	20500	36600
ST	T-Lg	S-Sm	ΔST	24	-1.001	ns	0.0859	-1	-1.002	-1.001	0.122	***	3.74e-05	16.5	19.4	14.5	15.6	2500	1180	840	5490	251000	49900	123000	580000
ST	T-Lg	Sm-S	ΔST	4	-1.099	***	6.22e-05	-1.1	-1.105	-1.092				21.6	21.3	20	23.3	294	325	261	298	25100	18300	20500	36600
ST	T-Lg	Sm-S	ΔST	24	-0.996	ns	0.087	-0.999	-0.997	-0.992	0.103	***	9.77e-06	28.8	20.5	27.3	38.7	2500	1180	840	5490	251000	49900	123000	580000
SU	Lg-S	Sm-U	ΔSU	4	-0.168	*	0.0185	-0.207	-0.13	-0.168				54.4	33.9	74.6	54.7	144	195	110	126	53100	30300	26700	102000
SU	Lg-S	Sm-U	ΔSU	24	-0.803	**	0.00791	-0.778	-0.813	-0.82	-0.635	***	8.04e-06	42.2	71.4	32	23.3	952	514	1060	1280	114000	21200	78000	243000
SU	Lg-S	U-Sm	ΔSU	4	-0.993	***	8.81e-05	-0.932	-1.024	-1.023				47.8	63	40.2	40.3	294	325	261	298	25100	18300	20500	36600
SU	Lg-S	U-Sm	ΔSU	24	0.344	ns	0.286	-0.933	-0.882	2.848	1.337	ns	0.173	3360	186	312	9580	2500	1180	840	5490	251000	49900	123000	580000
SU	Lg-U	S-Sm	ΔSU	4	-0.501	ns	0.0759	-0.505	-0.529	-0.47				60.8	59.1	47.3	76.1	303	181	575	152	48600	35900	52900	57000
SU	Lg-U	S-Sm	ΔSU	24	-3.408	***	7.07e-06	-3.47	-3.401	-3.352	-2.906	***	9.25e-08	654	447	677	837	11900	12600	11100	12000	341000	547000	160000	316000
SU	Lg-U	Sm-S	ΔSU	4	0.143	*	0.0296	0.119	0.209	0.102				220	206	254	198	144	195	110	126	53100	30300	26700	102000
SU	Lg-U	Sm-S	ΔSU	24	-0.753	*	0.01	-0.747	-0.751	-0.762	-0.897	***	5.86e-06	99	106	102	89	952	514	1060	1280	114000	21200	78000	243000
SU	S-Lg	Sm-U	ΔSU	4	-0.462	ns	0.0853	-0.433	-0.48	-0.472				80	93.8	71	75.2	303	181	575	152	48600	35900	52900	57000
SU	S-Lg	Sm-U	ΔSU	24	-3.594	***	5.4e-06	-3.596	-3.592	-3.593	-3.132	***	1.39e-09	40.5	32.3	46.2	43	11900	12600	11100	12000	341000	547000	160000	316000
SU	S-Lg	U-Sm	ΔSU	4	-0.166	ns	0.231	-0.266	-0.177	-0.054				48.8	31	46.8	68.7	78.2	133	42.7	58.4	17800	15400	17800	20300
SU	S-Lg	U-Sm	ΔSU	24	-0.208	ns	0.133	-0.214	-0.204	-0.205	-0.042	ns	0.266	13	10.1	14.7	14.1	111	262	30.7	41.3	47400	66600	36300	39400
SU	U-Lg	S-Sm	ΔA2SU	4	-0.352	**	0.00141	-0.381	-0.28	-0.395				66.7	60.4	82.4	57.4	143	149	126	154	21900	13000	31300	21500
SU	U-Lg	S-Sm	ΔA2SU	24	-0.456	ns	0.155	-0.329	-0.549	-0.49	-0.104	ns	0.119	246	425	115	198	887	350	2090	221	142000	199000	82100	143000
SU	U-Lg	S-Sm	ΔALL	4	2.421	ns	0.266	-9.339	22.445	-5.842				3170	571	7600	1340	2640	4190	1190	2530	24800	21400	17800	35100
SU	U-Lg	S-Sm	ΔALL	24	-1.539	ns	0.437	-8.967	10.784	-6.434	-3.961	ns	0.377	3530	346	8820	1430	4190	5840	3800	2940	47100	61400	15800	64100
SU	U-Lg	S-Sm	ΔSU	4	-1.586	**	0.00768	-1.612	-1.626	-1.52				-19	-27.6	-32.2	2.88	505	473	302	742	33600	32500	34100	34100
SU	U-Lg	S-Sm	ΔSU	24	1.467	**	0.00189	0.085	2.498	1.819	3.053	**	0.00661	597	279	834	678	259	274	214	290	23300	21600	10600	37700
SU	U-Lg	Sm-S	ΔSU	4	-0.732	***	0.000777	-0.753	-0.822	-0.621				113	108	90.3	140	294	325	261	298	25100	18300	20500	36600
SU	U-Lg	Sm-S	ΔSU	24	-0.98	ns	0.0902	-0.991	-0.978	-0.972	-0.248	**	0.00687	68.7	42.4	74.2	89.4	2500	1180	840	5490	251000	49900	123000	580000
T	T-Lg	T-Sm	ΔT	4	-3.069	***	0.000531	-3.17	-3.108	-2.929				17.8	11.2	15.3	27	218	178	258	218	6750	6600	7240	6400
T	T-Lg	T-Sm	ΔT	24	-5.89	*	0.0371	-5.892	-5.888	-5.891	-2.821	***	1.28e-06	21.2	20.7	22.1	21	2120	683	1980	3700	37800	33000	17600	62700
TT	Lg-T	Sm-T	ΔT	4	-5.14	***	0.00019	-4.567	-5.242	-5.61				212	316	194	127	1140	1010	1130	1290	19300	11800	27900	18100
TT	Lg-T	Sm-T	ΔT	24	-0.4	**	0.00113	-0.326	-0.41	-0.464	4.739	***	5.21e-05	355	400	348	315	602	631	644	531	62400	102000	47000	37700
TT	Lg-T	T-Sm	ΔALL	4	-130.627	**	0.00762	-121.539	-138.381	-131.96				638	1220	140	552	9030	12900	8630	5610	15500	17500	10600	18300
TT	Lg-T	T-Sm	ΔALL	24	-0.506	ns	0.153	-0.627	-0.676	-0.214	130.121	***	6.02e-06	640	420	331	1170	1560	599	2870	1200	183000	98700	385000	65200
TT	Lg-T	T-Sm	ΔT	4	-2.48	**	0.004	-2.474	-2.371	-2.595				363	366	414	309	1520	1970	1190	1400	48300	36400	43300	65000
TT	Lg-T	T-Sm	ΔT	24	11.671	**	0.006	22.384	6.728	5.903	14.151	*	0.0288	12200	20900	8190	7520	2730	3010	2020	3170	83900	35400	55000	161000
TT	T-Lg	Sm-T	ΔT	4	-3.205	**	0.00154	-3.208	-3.222	-3.184				23.8	22.1	16	33.4	1520	1970	1190	1400	48300	36400	43300	65000
TT	T-Lg	Sm-T	ΔT	24	-3.324	***	0.000854	-3.323	-3.325	-3.323	-0.119	***	0.000202	33.6	34	32.6	34.1	2730	3010	2020	3170	83900	35400	55000	161000
TU	Lg-T	Sm-U	ΔTU	4	-3.716	ns	0.146	-2.775	-4.076	-4.298				135	266	85.3	54.4	652	310	79.4	1570	14600	14700	13400	15600
TU	Lg-T	Sm-U	ΔTU	24	-0.131	**	0.00678	-0.143	-0.136	-0.115	3.585	***	0.000827	31.3	21.5	26.9	45.4	146	97.2	185	156	87600	52800	104000	106000
TU	Lg-T	U-Sm	ΔTU	4	-11.651	*	0.0205	-11.655	-11.661	-11.637				59.6	58.7	57.3	62.7	2640	4190	1190	2530	24800	21400	17800	35100
TU	Lg-T	U-Sm	ΔTU	24	-9.473	**	0.00448	-9.321	-9.573	-9.525	2.178	***	4.78e-06	129	194	86	107	4190	5840	3800	2940	47100	61400	15800	64100
TU	Lg-U	Sm-T	ΔTU	4	-2.486	***	0.000287	-2.494	-2.483	-2.481				11.6	8.01	12.9	13.9	1110	1160	1260	895	45200	86200	15400	33900
TU	Lg-U	Sm-T	ΔTU	24	-20.963	*	0.0218	-20.964	-20.955	-20.969	-18.477	***	3.04e-14	8.92	8.43	11.6	6.74	7130	4570	4800	12000	41100	51100	22200	50100
TU	Lg-U	T-Sm	ΔTU	4	-0.497	ns	0.0744	-0.471	-0.54	-0.479				63.2	75.4	42.4	71.6	303	181	575	152	48600	35900	52900	57000
TU	Lg-U	T-Sm	ΔTU	24	-3.563	***	5.58e-06	-3.559	-3.559	-3.571	-3.067	***	7.89e-09	142	155	156	115	11900	12600	11100	12000	341000	547000	160000	316000
TU	T-Lg	Sm-U	ΔTU	4	-2.487	***	0.000285	-2.481	-2.49	-2.489				11.5	14.1	10.2	10.3	1110	1160	1260	895	45200	86200	15400	33900
TU	T-Lg	Sm-U	ΔTU	24	-20.97	*	0.0218	-20.971	-20.97	-20.969	-18.484	***	2e-15	6.48	6.17	6.46	6.8	7130	4570	4800	12000	41100	51100	22200	50100
TU	T-Lg	U-Sm	ΔTU	4	-0.99	**	0.00624	-0.987	-0.993	-0.99				13.9	19.1	9.56	13.1	1630	2370	1200	1310	164000	246000	128000	119000
TU	T-Lg	U-Sm	ΔTU	24	-0.648	***	0.000313	-0.648	-0.647	-0.649	0.342	***	2.44e-09	9.37	10.1	12.9	5.1	2380	2870	2150	2130	369000	628000	313000	166000
TU	U-Lg	Sm-T	ΔTU	4	-2.529	***	0.000908	-2.202	-2.67	-2.714				53.1	74.4	43.9	41	218	178	258	218	6750	6600	7240	6400
TU	U-Lg	Sm-T	ΔTU	24	-5.885	*	0.0372	-5.898	-5.853	-5.905	-3.357	***	1.7e-05	23	18.5	34.5	16	2120	683	1980	3700	37800	33000	17600	62700
TU	U-Lg	T-Sm	ΔTU	4	-1.778	**	0.00508	-1.784	-1.771	-1.778				-82.4	-84.6	-80.1	-82.6	505	473	302	742	33600	32500	34100	34100
TU	U-Lg	T-Sm	ΔTU	24	-0.536	**	0.00501	-0.696	-0.436	-0.474	1.242	***	5.33e-05	136	99	159	150	259	274	214	290	23300	21600	10600	37700
UU	U-Lg	U-Sm	ΔALL	4	10.206	***	1.05e-05	12.468	8.924	9.227				8090	9830	7110	7340	252	457	171	127	77100	73900	56200	101000
UU	U-Lg	U-Sm	ΔALL	24	0.408	***	2.01e-05	0.36	0.453	0.412	-9.798	***	0.000494	505	453	553	509	70.9	105	56.6	50.8	106000	118000	116000	85900
UU	U-Lg	U-Sm	ΔU	4	31.081	***	0.000955	34.195	34.407	24.642				1380	1510	1520	1120	136	13.2	375	19.3	4150	2430	2480	7530
UU	U-Lg	U-Sm	ΔU	24	6.407	***	0.00043	7.873	5.5	5.847	-24.674	***	0.000859	909	1100	793	837	88.3	13.8	243	7.64	12900	9520	19400	9820
