# Supplementary material for: Elucidating the assembly of gas vesicles by systematic protein-protein interaction analysis
Source: EMBO J. 2024 Sep 3;43(19):4156–72. doi: 10.1038/s44318-024-00178-2 (PMC11445434; doi:10.1038/s44318-024-00178-2)
Supplement: Supplementary file 9 — Source data Fig. 2 [file 44318_2024_178_MOESM9_ESM.zip › Figure 2/2F/Readme.txt]

The .tif file is shows uncropped Western blot images A-I. Orange boxes in H & I indicate the cropped area used for Figure 2F. 
Folders G, H & I include the raw data underlying these blots.
Note that due to the output format the imager uses, luminescent detection gives dark images that need to be contrast adjusted (provided in folder). 
Overlays of red/green/luminescent channels or a photography are provided in parallel to indicate the position of marker bands on the Western blot membrane.
Total protein stains are provided in parralel to indicate correct loading and transfer during experimentation.
