# Supplementary material for: Elucidating the assembly of gas vesicles by systematic protein-protein interaction analysis
Source: EMBO J. 2024 Sep 3;43(19):4156–72. doi: 10.1038/s44318-024-00178-2 (PMC11445434; doi:10.1038/s44318-024-00178-2)
Supplement: Supplementary file 9 — Source data Fig. 2 [file 44318_2024_178_MOESM9_ESM.zip › Figure 2/2G/Readme.txt]

A phase contrast microscopy taken with a Nikon Eclipse TI2 inverted microscope (as described in the Methods section). A contrast optimized .tif format file is provided
alongside the native format.
