# Supplementary material for: Elucidating the assembly of gas vesicles by systematic protein-protein interaction analysis
Source: EMBO J. 2024 Sep 3;43(19):4156–72. doi: 10.1038/s44318-024-00178-2 (PMC11445434; doi:10.1038/s44318-024-00178-2)
Supplement: Supplementary file 11 — Source data Fig. 4 [file 44318_2024_178_MOESM11_ESM.zip › Figure 4/4A-D/Readme.txt]

The table contains the underlying numbers used to generate all data presented in Figure 4A-D, sorted by individual experiments,
acquired as described in the methods section. The data was also used to generate the table shown in Appendix Table S2 and Figures 2E,3 and 5.
In brief, the table shows the Gvp-to-Gvp interaction measured, followed by the fusion protein geometry used (Plasmid group I and II), followed by the background
GV operon used (Plasmid group III), for time points t4 and t24.
The resulting value is given, followed by the calculated p-value, and additional columns provide the normalized measurement values, as well as the values before
normalization and the negative and positive control values used for normalization. Values are shown in triplicates. Difference between t24 and t4 measurements and 
the p-values for those differences are provided.
