# Supplementary material for: Elucidating the assembly of gas vesicles by systematic protein-protein interaction analysis
Source: EMBO J. 2024 Sep 3;43(19):4156–72. doi: 10.1038/s44318-024-00178-2 (PMC11445434; doi:10.1038/s44318-024-00178-2)
Supplement: Supplementary file 12 — Source data Fig. 5 [file 44318_2024_178_MOESM12_ESM.zip]

Archive with 4 entries (2 files):
- Figure 5/
- Figure 5/5A,C/
- Figure 5/5A,C/Appendix Table S2 base data.xlsx
- Figure 5/5A,C/Readme.txt
