# Supplementary material for: Elucidating the assembly of gas vesicles by systematic protein-protein interaction analysis
Source: EMBO J. 2024 Sep 3;43(19):4156–72. doi: 10.1038/s44318-024-00178-2 (PMC11445434; doi:10.1038/s44318-024-00178-2)
Supplement: Supplementary file 13 — Source data Fig. 6 [file 44318_2024_178_MOESM13_ESM.zip]

Archive with 70 entries (54 files):
- Figure 6/
- Figure 6/6A/
- Figure 6/6A/Colony counting data.xlsx
- Figure 6/6A/Readme.txt
- Figure 6/6B/
- Figure 6/6B/LGF FSM deltaF.nd2
- Figure 6/6B/LGF FSM deltaF.tif
- Figure 6/6B/LGG SML deltaGL.nd2
- Figure 6/6B/LGG SML deltaGL.tif
- Figure 6/6B/Readme.txt
- Figure 6/6B/wt GVs.nd2
- Figure 6/6B/wt GVs.tif
- Figure 6/6D-F/
- Figure 6/6D-F/C/
- Figure 6/6D-F/C/Anti-FLAG/
- Figure 6/6D-F/C/Anti-FLAG/2022-04-22_12-02-54.fcz
- Figure 6/6D-F/C/Anti-FLAG/2022-04-22_12-02-54_1_16bit-1.tif
- Figure 6/6D-F/C/Anti-FLAG/2022-04-22_12-02-54_1_16bit.png
- Figure 6/6D-F/C/Anti-FLAG/2022-04-22_12-02-54_2_16bit.png
- Figure 6/6D-F/C/Anti-FLAG/2022-04-22_12-02-54_3_16bit.png
- Figure 6/6D-F/C/Anti-FLAG/2022-04-22_12-02-54_8bit.png
- Figure 6/6D-F/C/Anti-FLAG/2022-04-22_12-02-54_8bit.tif
- Figure 6/6D-F/C/Total protein/
- Figure 6/6D-F/C/Total protein/2022-04-21_13-38-56.fcz
- Figure 6/6D-F/C/Total protein/2022-04-21_13-38-56_1_16bit.png
- Figure 6/6D-F/C/Total protein/2022-04-21_13-38-56_8bit.png
- Figure 6/6D-F/C/Total protein/2022-04-21_13-38-56_8bit.tif
- Figure 6/6D-F/EMBOJ-2023-115793_AppendixFigureS4_VerA2.tif
- Figure 6/6D-F/F/
- Figure 6/6D-F/F/Anti-FLAG/
- Figure 6/6D-F/F/Anti-FLAG/2022-03-15_11-27-32.fcz
- Figure 6/6D-F/F/Anti-FLAG/2022-03-15_11-27-32_1_16bit-1.tif
- Figure 6/6D-F/F/Anti-FLAG/2022-03-15_11-27-32_1_16bit.png
- Figure 6/6D-F/F/Anti-FLAG/2022-03-15_11-27-32_2_16bit.png
- Figure 6/6D-F/F/Anti-FLAG/2022-03-15_11-27-32_3_16bit.png
- Figure 6/6D-F/F/Anti-FLAG/2022-03-15_11-27-32_8bit.png
- Figure 6/6D-F/F/Total protein/
- Figure 6/6D-F/F/Total protein/2022-03-14_15-12-17.fcz
- Figure 6/6D-F/F/Total protein/2022-03-14_15-12-17_1_16bit.png
- Figure 6/6D-F/F/Total protein/2022-03-14_15-12-17_8bit.png
- Figure 6/6D-F/G, H/
- Figure 6/6D-F/G, H/Anti-FLAG/
- Figure 6/6D-F/G, H/Anti-FLAG/2021-12-29_13-09-44.fcz
- Figure 6/6D-F/G, H/Anti-FLAG/2021-12-29_13-09-44_1_16bit strong.tif
- Figure 6/6D-F/G, H/Anti-FLAG/2021-12-29_13-09-44_1_16bit-1.tif
- Figure 6/6D-F/G, H/Anti-FLAG/2021-12-29_13-09-44_1_16bit.png
- Figure 6/6D-F/G, H/Anti-FLAG/2021-12-29_13-09-44_1_16bit.tif
- Figure 6/6D-F/G, H/Anti-FLAG/2021-12-29_13-09-44_2_16bit.png
- Figure 6/6D-F/G, H/Anti-FLAG/2021-12-29_13-09-44_3_16bit.png
- Figure 6/6D-F/G, H/Anti-FLAG/2021-12-29_13-09-44_8bit.png
- Figure 6/6D-F/G, H/Anti-FLAG/2021-12-29_13-09-44_8bit.tif
- Figure 6/6D-F/G, H/Total protein/
- Figure 6/6D-F/G, H/Total protein/2021-12-28_15-07-55.fcz
- Figure 6/6D-F/G, H/Total protein/2021-12-28_15-07-55_1_16bit.png
- Figure 6/6D-F/G, H/Total protein/2021-12-28_15-07-55_8bit-1 t24.png
- Figure 6/6D-F/G, H/Total protein/2021-12-28_15-07-55_8bit-1 t4.png
- Figure 6/6D-F/G, H/Total protein/2021-12-28_15-07-55_8bit.png
- Figure 6/6D-F/I/
- Figure 6/6D-F/I/Anti-FLAG/
- Figure 6/6D-F/I/Anti-FLAG/2021-10-09_15-27-44.fcz
- Figure 6/6D-F/I/Anti-FLAG/2021-10-09_15-27-44_1_16bit.png
- Figure 6/6D-F/I/Anti-FLAG/2021-10-09_15-27-44_8bit.png
- Figure 6/6D-F/I/Anti-FLAG/2021-10-09_15-29-07.fcz
- Figure 6/6D-F/I/Anti-FLAG/2021-10-09_15-29-07_1_16bit.png
- Figure 6/6D-F/I/Anti-FLAG/2021-10-09_15-29-07_8bit.png
- Figure 6/6D-F/I/Total Protein/
- Figure 6/6D-F/I/Total Protein/2021-10-08_13-21-49.fcz
- Figure 6/6D-F/I/Total Protein/2021-10-08_13-21-49_1_16bit.png
- Figure 6/6D-F/I/Total Protein/2021-10-08_13-21-49_8bit.png
- Figure 6/6D-F/Readme.txt
