# Supplementary material for: Elucidating the assembly of gas vesicles by systematic protein-protein interaction analysis
Source: EMBO J. 2024 Sep 3;43(19):4156–72. doi: 10.1038/s44318-024-00178-2 (PMC11445434; doi:10.1038/s44318-024-00178-2)
Supplement: Supplementary file 13 — Source data Fig. 6 [file 44318_2024_178_MOESM13_ESM.zip › Figure 6/6A/Colony counting data.xlsx]

## Sheet: Sheet1
Control	GvpB	GvpR	GvpN	GvpF	GvpG	GvpL	GvpS	GvpK	GvpJ	GvpT	GvpU
1	1	0.5	1	1	10	1	1	0	1	0.5	0
100	10	10	1	1	10	0	1	0	0	10	10
10	1	0	10	1	1	10	1	1	0	1	10
10	1	0.5	10	0.5	1	1	10	1	0.5	10	0
100	1	10	10	0	1	1	1	0	1	10	1
10	0	1	10	10	10	10	1	10	1	1	0
1	0.5	10	10	10	1	10	10	1	1	10	1
1	1	0.5	10	10	10	10	10	10	0	10	100
10	1	10	1	1	1	1	10	10	1	10	1
1	0.5	10	1	0	0.5	10	0.5	10	0	1	10
10	1	10	10	1	10	1	10	10	0.5	1	10
100	0.5	0.5	1	1	10	1	10	10	1	10	1
100	1	10	0.5	100	0	10	10	100	0	10	10
100	1	10	0	10	1	1	10	1	1	1	10
10	1	0	0	1	10	10	10	10	1	1	1
10	1	0.5	10	10	100	10	1	1	10	10	1
100	1	1	10	1	1	0	10	1	1	0	1
10	1	1	10	1	1	0	1	10	0	0	0
10	10	1	10	1	10	0	10	1	0	0	1
10	1	1	10	10	10	0	0	1	10	1	0
1	0	1	1	0.5	10	0.5	1	1	0	1	1
	0	10	10	10	1	0	1	1	0	1	10
	0.5	1	1	1	1	0	10	1	1	0	1
	0.5	10	1	1	10	0	1	10	1	1	10
	10	10	10	1	1	0	10	1	0.5	1	1
	1	10	1	1	10	100	1	1	100	0	1
	1	1	0	1	10	0	10	10	100	1	10
	1	0	0	0.5	1	0	10	10	1	1	1
	1	0.5	0	0.5	10	0	0	1	1	1	1
	0	0.5	0	0.5	100	0.5	0	1	1	10	100
	1	0	1	0	100	0.5	1	1	0	0	100
	1	10	10	0	1	10	1	10	1	0	1
	1	10	1	10	1	10	10	100	10	1	0.5
	1	1	10	10	10	10	0	1	0	1	0
	10	10	10	1	0.5	100	0	0	1	1	0
	1	10	1	0	0	1	0.5	10	10	10	0
	1	10	10	0.5	0	10	10	10	10	0.5	0
	10	10	10	0.5	100	100	100	0	10	0.5	10
	10	10	1	10	0.5	100	100	1	1	0	1
	1	10	1	0	1	10	0	100	100	0	1
	10	100	10	10	1	1	1	1	10	0	0
	1	100	10	0	100	1	0	1	10	0.5	0
	10	10	1	0	1	1	0	0.5	100	100	0
	10	10	10	0	1	1	1	10	10	100	0
	10	1	1	1	10	0	1	1	10	100	0.5
	10	1	1	10	1	1	10	1	10	10	0.5
	1	10	1	1	0	0.5	1	0	10	10	0.5
	10	1	10	1	0	0	10	0	1	10	100
	1	10	10	1	10	1	1	10	1	1	10
	0	10	100	1	1	1	10	10	1	1	0
	10	10	1	0	1	10	10	0	10	0.5	10
	0	0.5	100	1	1	0	10	10	10	10	100
	0.5	1	1	0	10	1	10	1	10	10	10
	1	1	0.5	100	0	10	10	10	10	100	10
		1	0.5	10	0	1	1	10	10	10	1
		100	0.5	10	1	1	10	1		10	1
		0	0	1	1	0	1	1		1	0.5
		0	0	10	1	10	10	1		1	1
		10	0	1	1	10	10	10		10	1
		0.5	100	1	1	1	100	1		1	1
		0	0	1	1	10	100	0		10	1
		0	10	10	100	0.5	10	10		10	1
		0	10	1	1	1	1	1		10	1
		0	1	1	0.5	1	10	1		1	1
		1		1	0.5	10	1	1		1	0.5
				1	0	1	1	1		1	0
				1	0	10	10	1		10	1
				1	0	10	1	1		10	1
				0	0	1	1	10		1	10
				0	1	1	10	1		1	1
				100	10	10	10	1		1	10
				10	10	10	0	0		1	10
				10	0	1	1	0		100	0
				10	0	10	1	10		0.5	10
				100	0.5	1	100	1		0.5	1
				10	0.5	10	1	100		0	10
				100	1	0	10	0		0.5	10
				1		1	1	0.5		0.5	0
				1		1		10		0.5	1
				1		1		1		0.5	10
				10		0.5		10		0.5	10
				10		0.5		1		0.5	1
				1		0				100	1
				10		0				10	100
						0				10	0
						0				1	0
						0				10	1
						0				0	100
						100				0	10
						0				0	100
						0.5				0.5	100
						0				0.5	10
						1				10	0
						1				10	0.5
										10	1
										0	1
										10	1
										1	0
										1	1
										100	1
										1
										10
