# Supplementary material for: Elucidating the assembly of gas vesicles by systematic protein-protein interaction analysis
Source: EMBO J. 2024 Sep 3;43(19):4156–72. doi: 10.1038/s44318-024-00178-2 (PMC11445434; doi:10.1038/s44318-024-00178-2)
Supplement: Supplementary file 13 — Source data Fig. 6 [file 44318_2024_178_MOESM13_ESM.zip › Figure 6/6A/Readme.txt]

The excel file contains columns with colony counts for transformations containing the indicated Gvp or just the control (data also in Appendix Table S3).
More than one colony detected = 1
More than ten colonies detected = 10
More than 100 colonies detected = 100
Only grew in liquid culture = 0.5
Did not grow = 0
Figure 6A gives averages of the columns. Subsample is also presented in Figure 2D.
