# Supplementary material for: Elucidating the assembly of gas vesicles by systematic protein-protein interaction analysis
Source: EMBO J. 2024 Sep 3;43(19):4156–72. doi: 10.1038/s44318-024-00178-2 (PMC11445434; doi:10.1038/s44318-024-00178-2)
Supplement: Supplementary file 13 — Source data Fig. 6 [file 44318_2024_178_MOESM13_ESM.zip › Figure 6/6D-F/Readme.txt]

The .tif file shows uncropped Western blot images, and every blot has been labeled with letters A-I. Dashed orange lines indicate the cropped area used for Figure 6DEF.
Folders C, F, H, I include the raw data underlying these blots.
Note that due to the output format the imager uses, luminescent detection gives dark images that need to be contrast adjusted (provided in folder). 
Overlays of red/green/luminescent channels or a photography are provided in parallel to indicate the position of marker bands on the Western blot membrane.
Total protein stains are provided in parralel to indicate correct loading and transfer during experimentation.
