# Supplementary material for: Elucidating the assembly of gas vesicles by systematic protein-protein interaction analysis
Source: EMBO J. 2024 Sep 3;43(19):4156–72. doi: 10.1038/s44318-024-00178-2 (PMC11445434; doi:10.1038/s44318-024-00178-2)
Supplement: Supplementary file 14 — Source data Table S2 [file 44318_2024_178_MOESM14_ESM.zip]

Archive with 3 entries (2 files):
- Appendix Table S2/
- Appendix Table S2/Appendix Table S2 base data.xlsx
- Appendix Table S2/Readme.txt
