# Supplementary material for: Elucidating the assembly of gas vesicles by systematic protein-protein interaction analysis
Source: EMBO J. 2024 Sep 3;43(19):4156–72. doi: 10.1038/s44318-024-00178-2 (PMC11445434; doi:10.1038/s44318-024-00178-2)
Supplement: Supplementary file 15 — Source data Fig. S4 [file 44318_2024_178_MOESM15_ESM.zip]

Archive with 92 entries (73 files):
- Appendix Figure S4/
- Appendix Figure S4/A, B/
- Appendix Figure S4/A, B/Anti-FLAG/
- Appendix Figure S4/A, B/Anti-FLAG/2021-10-16_17-10-40.fcz
- Appendix Figure S4/A, B/Anti-FLAG/2021-10-16_17-10-40_1_16bit.png
- Appendix Figure S4/A, B/Anti-FLAG/2021-10-16_17-10-40_8bit.png
- Appendix Figure S4/A, B/Anti-FLAG/2021-10-16_17-10-40_8bit.tif
- Appendix Figure S4/A, B/Anti-FLAG/2021-10-16_17-12-11.fcz
- Appendix Figure S4/A, B/Anti-FLAG/2021-10-16_17-12-11_1_16bit.png
- Appendix Figure S4/A, B/Anti-FLAG/2021-10-16_17-12-11_8bit.png
- Appendix Figure S4/A, B/Anti-FLAG/2021-10-16_17-12-11_8bit.tif
- Appendix Figure S4/A, B/Total protein/
- Appendix Figure S4/A, B/Total protein/2021-10-15_18-07-16.fcz
- Appendix Figure S4/A, B/Total protein/2021-10-15_18-07-16_1_16bit.png
- Appendix Figure S4/A, B/Total protein/2021-10-15_18-07-16_8bit bottom.png
- Appendix Figure S4/A, B/Total protein/2021-10-15_18-07-16_8bit-1 top.png
- Appendix Figure S4/A, B/Total protein/2021-10-15_18-07-16_8bit.png
- Appendix Figure S4/C/
- Appendix Figure S4/C/Anti-FLAG/
- Appendix Figure S4/C/Anti-FLAG/2022-04-22_12-02-54.fcz
- Appendix Figure S4/C/Anti-FLAG/2022-04-22_12-02-54_1_16bit-1.tif
- Appendix Figure S4/C/Anti-FLAG/2022-04-22_12-02-54_1_16bit.png
- Appendix Figure S4/C/Anti-FLAG/2022-04-22_12-02-54_2_16bit.png
- Appendix Figure S4/C/Anti-FLAG/2022-04-22_12-02-54_3_16bit.png
- Appendix Figure S4/C/Anti-FLAG/2022-04-22_12-02-54_8bit.png
- Appendix Figure S4/C/Anti-FLAG/2022-04-22_12-02-54_8bit.tif
- Appendix Figure S4/C/Total protein/
- Appendix Figure S4/C/Total protein/2022-04-21_13-38-56.fcz
- Appendix Figure S4/C/Total protein/2022-04-21_13-38-56_1_16bit.png
- Appendix Figure S4/C/Total protein/2022-04-21_13-38-56_8bit.png
- Appendix Figure S4/C/Total protein/2022-04-21_13-38-56_8bit.tif
- Appendix Figure S4/D, E/
- Appendix Figure S4/D, E/Anti-FLAG/
- Appendix Figure S4/D, E/Anti-FLAG/2021-12-21_11-25-45.fcz
- Appendix Figure S4/D, E/Anti-FLAG/2021-12-21_11-25-45_1_16bit-1.png
- Appendix Figure S4/D, E/Anti-FLAG/2021-12-21_11-25-45_1_16bit-1.tif
- Appendix Figure S4/D, E/Anti-FLAG/2021-12-21_11-25-45_1_16bit.png
- Appendix Figure S4/D, E/Anti-FLAG/2021-12-21_11-25-45_1_16bit.tif
- Appendix Figure S4/D, E/Anti-FLAG/2021-12-21_11-25-45_2_16bit.png
- Appendix Figure S4/D, E/Anti-FLAG/2021-12-21_11-25-45_3_16bit.png
- Appendix Figure S4/D, E/Anti-FLAG/2021-12-21_11-25-45_8bit.png
- Appendix Figure S4/D, E/Anti-FLAG/2021-12-21_11-25-45_8bit.tif
- Appendix Figure S4/D, E/Total protein/
- Appendix Figure S4/D, E/Total protein/2021-12-20_13-16-30.fcz
- Appendix Figure S4/D, E/Total protein/2021-12-20_13-16-30_1_16bit.png
- Appendix Figure S4/D, E/Total protein/2021-12-20_13-16-30_8bit-1.png
- Appendix Figure S4/D, E/Total protein/2021-12-20_13-16-30_8bit-1b.png
- Appendix Figure S4/D, E/Total protein/2021-12-20_13-16-30_8bit.png
- Appendix Figure S4/D, E/Total protein/2021-12-20_13-16-30_8bit.tif
- Appendix Figure S4/EMBOJ-2023-115793_AppendixFigureS4_VerA2.tif
- Appendix Figure S4/F/
- Appendix Figure S4/F/Anti-FLAG/
- Appendix Figure S4/F/Anti-FLAG/2022-03-15_11-27-32.fcz
- Appendix Figure S4/F/Anti-FLAG/2022-03-15_11-27-32_1_16bit-1.tif
- Appendix Figure S4/F/Anti-FLAG/2022-03-15_11-27-32_1_16bit.png
- Appendix Figure S4/F/Anti-FLAG/2022-03-15_11-27-32_2_16bit.png
- Appendix Figure S4/F/Anti-FLAG/2022-03-15_11-27-32_3_16bit.png
- Appendix Figure S4/F/Anti-FLAG/2022-03-15_11-27-32_8bit.png
- Appendix Figure S4/F/Total protein/
- Appendix Figure S4/F/Total protein/2022-03-14_15-12-17.fcz
- Appendix Figure S4/F/Total protein/2022-03-14_15-12-17_1_16bit.png
- Appendix Figure S4/F/Total protein/2022-03-14_15-12-17_8bit.png
- Appendix Figure S4/G, H/
- Appendix Figure S4/G, H/Anti-FLAG/
- Appendix Figure S4/G, H/Anti-FLAG/2021-12-29_13-09-44.fcz
- Appendix Figure S4/G, H/Anti-FLAG/2021-12-29_13-09-44_1_16bit strong.tif
- Appendix Figure S4/G, H/Anti-FLAG/2021-12-29_13-09-44_1_16bit-1.tif
- Appendix Figure S4/G, H/Anti-FLAG/2021-12-29_13-09-44_1_16bit.png
- Appendix Figure S4/G, H/Anti-FLAG/2021-12-29_13-09-44_1_16bit.tif
- Appendix Figure S4/G, H/Anti-FLAG/2021-12-29_13-09-44_2_16bit.png
- Appendix Figure S4/G, H/Anti-FLAG/2021-12-29_13-09-44_3_16bit.png
- Appendix Figure S4/G, H/Anti-FLAG/2021-12-29_13-09-44_8bit.png
- Appendix Figure S4/G, H/Anti-FLAG/2021-12-29_13-09-44_8bit.tif
- Appendix Figure S4/G, H/Total protein/
- Appendix Figure S4/G, H/Total protein/2021-12-28_15-07-55.fcz
- Appendix Figure S4/G, H/Total protein/2021-12-28_15-07-55_1_16bit.png
- Appendix Figure S4/G, H/Total protein/2021-12-28_15-07-55_8bit-1 t24.png
- Appendix Figure S4/G, H/Total protein/2021-12-28_15-07-55_8bit-1 t4.png
- Appendix Figure S4/G, H/Total protein/2021-12-28_15-07-55_8bit.png
- Appendix Figure S4/I/
- Appendix Figure S4/I/Anti-FLAG/
- Appendix Figure S4/I/Anti-FLAG/2021-10-09_15-27-44.fcz
- Appendix Figure S4/I/Anti-FLAG/2021-10-09_15-27-44_1_16bit.png
- Appendix Figure S4/I/Anti-FLAG/2021-10-09_15-27-44_8bit.png
- Appendix Figure S4/I/Anti-FLAG/2021-10-09_15-29-07.fcz
- Appendix Figure S4/I/Anti-FLAG/2021-10-09_15-29-07_1_16bit.png
- Appendix Figure S4/I/Anti-FLAG/2021-10-09_15-29-07_8bit.png
- Appendix Figure S4/I/Total Protein/
- Appendix Figure S4/I/Total Protein/2021-10-08_13-21-49.fcz
- Appendix Figure S4/I/Total Protein/2021-10-08_13-21-49_1_16bit.png
- Appendix Figure S4/I/Total Protein/2021-10-08_13-21-49_8bit.png
- Appendix Figure S4/Readme.txt
