# Supplementary material for: Elucidating the assembly of gas vesicles by systematic protein-protein interaction analysis
Source: EMBO J. 2024 Sep 3;43(19):4156–72. doi: 10.1038/s44318-024-00178-2 (PMC11445434; doi:10.1038/s44318-024-00178-2)
Supplement: Supplementary file 15 — Source data Fig. S4 [file 44318_2024_178_MOESM15_ESM.zip › Appendix Figure S4/Readme.txt]

The .tif file is Appendix Figure S4, but every blot has been labeled with letters A-I. Folders A-I include the raw data underlying these blots.
Note that due to the output format the imager uses, luminescent detection gives dark images that need to be contrast adjusted (provided in folder). 
Overlays of red/green/luminescent channels or a photography are provided in parallel to indicate the position of marker bands on the Western blot membrane.
Total protein stains are provided in parralel to indicate correct loading and transfer during experimentation.

Orange boxes indicate the cropped area used for Figure 2F, dashed orange lines indicate the cropped area used for Figure 5DEF, 
and dashed blue lines indicate the cropped area used for Appendix Figure S3.
