# Supplementary material for: Elucidating the assembly of gas vesicles by systematic protein-protein interaction analysis
Source: EMBO J. 2024 Sep 3;43(19):4156–72. doi: 10.1038/s44318-024-00178-2 (PMC11445434; doi:10.1038/s44318-024-00178-2)
Supplement: Supplementary file 16 — EV and Appendix Figure Source Data Part 1 [file 44318_2024_178_MOESM16_ESM.zip]

Archive with 26 entries (25 files):
- Appendix Figure S3/
- Appendix Figure S3/LGU SMS deltaSU.nd2
- Appendix Figure S3/SLG KSM deltaSK.nd2
- Appendix Figure S3/NSM TLG dNT 2.nd2 - C=0-1.tif
- Appendix Figure S3/LGS SMU deltaSU.nd2
- Appendix Figure S3/NLG TSM dNT 2.nd2 - C=0-1.tif
- Appendix Figure S3/Mega GV (no fusion).nd2 - C=0-1.tif
- Appendix Figure S3/LGT NSM deltaNT.nd2 - C=0-1.tif
- Appendix Figure S3/LGK SMT deltaKT.nd2
- Appendix Figure S3/LGF FSM deltaF.nd2
- Appendix Figure S3/LGS SMT  deltaST.nd2
- Appendix Figure S3/LGF FSM deltaF.nd2 - C=0-1.tif
- Appendix Figure S3/NLG TSM dNT 2.nd2
- Appendix Figure S3/Mega GV (no fusion).nd2
- Appendix Figure S3/SLG KSM deltaSK.nd2 - C=0-1.tif
- Appendix Figure S3/NSM TLG dNT 2.nd2
- Appendix Figure S3/RLG SSM deltaRS.nd2
- Appendix Figure S3/LGS SMT  deltaST.nd2 - C=0.tif
- Appendix Figure S3/Readme.txt
- Appendix Figure S3/LGU SMK deltaKU.nd2
- Appendix Figure S3/LGT NSM deltaNT.nd2
- Appendix Figure S3/LGU SMS deltaSU.nd2 - C=0-1.tif
- Appendix Figure S3/LGU SMK deltaKU.nd2 - C=0-1.tif
- Appendix Figure S3/LGK SMT deltaKT.nd2 - C=0-1.tif
- Appendix Figure S3/LGS SMU deltaSU.nd2 - C=0-1.tif
- Appendix Figure S3/RLG SSM deltaRS.nd2 - C=0-1.tif
