# Supplementary material for: Elucidating the assembly of gas vesicles by systematic protein-protein interaction analysis
Source: EMBO J. 2024 Sep 3;43(19):4156–72. doi: 10.1038/s44318-024-00178-2 (PMC11445434; doi:10.1038/s44318-024-00178-2)
Supplement: Supplementary file 17 — EV and Appendix Figure Source Data Part 2 [file 44318_2024_178_MOESM17_ESM.zip]

Archive with 42 entries (41 files):
- Table EV3/
- Table EV3/LGT SMT 2.nd2
- Table EV3/SLG SSM 3.nd2 - C=0-1.tif
- Table EV3/LGU SMS deltaSU.nd2
- Table EV3/SLG KSM deltaSK.nd2
- Table EV3/LGF SMN 4.nd2
- Table EV3/LGS SMU deltaSU.nd2
- Table EV3/LGS SSM 2.nd2
- Table EV3/NLG TSM dNT 2.nd2 - C=0-1.tif
- Table EV3/KLG SMK 1.nd2
- Table EV3/Mega GV (no fusion).nd2 - C=0-1.tif
- Table EV3/LGT NSM deltaNT.nd2 - C=0-1.tif
- Table EV3/LGK SMT deltaKT.nd2
- Table EV3/LGF FSM deltaF.nd2
- Table EV3/NLG NSM dN.nd2
- Table EV3/LGS SMT  deltaST.nd2
- Table EV3/LGT SMT 2.nd2 - C=0-1.tif
- Table EV3/LGF FSM deltaF.nd2 - C=0-1.tif
- Table EV3/LGS SSM 2.nd2 - C=0-1.tif
- Table EV3/NLG TSM dNT 2.nd2
- Table EV3/Mega GV (no fusion).nd2
- Table EV3/SLG KSM deltaSK.nd2 - C=0-1.tif
- Table EV3/TLG NSM dNT 2.nd2 - C=0-1.tif
- Table EV3/LGT TSM 2.nd2 - C=0-1.tif
- Table EV3/TLG NSM dNT 2.nd2
- Table EV3/SLG SSM 3.nd2
- Table EV3/RLG SSM deltaRS.nd2
- Table EV3/LGS SMT  deltaST.nd2 - C=0.tif
- Table EV3/LGF SMN 4.nd2 - C=0-1.tif
- Table EV3/Readme.txt
- Table EV3/RLG KSM 3.nd2
- Table EV3/LGU SMK deltaKU.nd2
- Table EV3/LGT NSM deltaNT.nd2
- Table EV3/LGU SMS deltaSU.nd2 - C=0-1.tif
- Table EV3/LGU SMK deltaKU.nd2 - C=0-1.tif
- Table EV3/LGT TSM 2.nd2
- Table EV3/LGK SMT deltaKT.nd2 - C=0-1.tif
- Table EV3/LGS SMU deltaSU.nd2 - C=0-1.tif
- Table EV3/RLG KSM 3.nd2 - C=0-1.tif
- Table EV3/KLG SMK 1.nd2 - C=0-1.tif
- Table EV3/NLG NSM dN.nd2 - C=0-1.tif
- Table EV3/RLG SSM deltaRS.nd2 - C=0-1.tif
