# Supplementary material for: Elucidating the assembly of gas vesicles by systematic protein-protein interaction analysis
Source: EMBO J. 2024 Sep 3;43(19):4156–72. doi: 10.1038/s44318-024-00178-2 (PMC11445434; doi:10.1038/s44318-024-00178-2)
Supplement: Supplementary file 17 — EV and Appendix Figure Source Data Part 2 [file 44318_2024_178_MOESM17_ESM.zip › Table EV3/Readme.txt]

A phase contrast microscopy taken with a Nikon Eclipse TI2 inverted microscope (as described in the Methods section). A contrast optimized .tif format file is provided
alongside the native format. This data was used as the basis to identify GV positive cells as shown in Table EV3.
