# Supplementary material for: Elucidating the assembly of gas vesicles by systematic protein-protein interaction analysis
Source: EMBO J. 2024 Sep 3;43(19):4156–72. doi: 10.1038/s44318-024-00178-2 (PMC11445434; doi:10.1038/s44318-024-00178-2)
Supplement: Supplementary file 18 — EV and Appendix Figure Source Data Part 3 [file 44318_2024_178_MOESM18_ESM.zip › Appendix Figure S5/A/OD600_raw_data_batch.xlsx]

## Sheet: Sheet1
t4	t24	This table contains an unsorted list of all OD600 values measured during protein-protein interaction experiments at t4 and t24. This is the base data underlying Appendix Figure 5A.
2.01	3.208
1.998	3.158
1.976	3.134
1.972	3.104
1.95	3.08
1.942	3.076
1.916	3.074
1.9	3.072
1.878	3.02
1.846	3.012
1.846	3.004
1.838	2.994
1.826	2.994
1.82	2.994
1.802	2.992
1.782	2.982
1.778	2.954
1.744	2.946
1.74	2.936
1.724	2.928
1.716	2.922
1.704	2.912
1.69	2.874
1.69	2.87
1.686	2.856
1.684	2.846
1.666	2.82
1.66	2.816
1.648	2.812
1.642	2.808
1.638	2.808
1.626	2.806
1.626	2.802
1.614	2.79
1.61	2.782
1.6	2.744
1.598	2.732
1.588	2.724
1.578	2.716
1.57	2.7
1.562	2.698
1.562	2.694
1.56	2.694
1.56	2.692
1.546	2.69
1.534	2.686
1.534	2.684
1.53	2.656
1.528	2.652
1.526	2.644
1.526	2.624
1.522	2.6
1.518	2.6
1.518	2.596
1.51	2.592
1.502	2.578
1.5	2.57
1.498	2.54
1.494	2.516
1.49	2.51
1.482	2.504
1.476	2.504
1.476	2.484
1.458	2.476
1.458	2.46
1.456	2.458
1.456	2.456
1.454	2.444
1.454	2.44
1.45	2.428
1.446	2.428
1.442	2.402
1.438	2.394
1.434	2.384
1.434	2.374
1.43	2.372
1.428	2.37
1.428	2.362
1.426	2.33
1.422	2.326
1.406	2.31
1.404	2.302
1.402	2.294
1.4	2.268
1.4	2.222
1.396	2.212
1.392	2.198
1.386	2.192
1.382	2.188
1.378	2.174
1.374	2.162
1.37	2.14
1.368	2.124
1.362	2.124
1.358	2.12
1.354	2.12
1.344	2.118
1.344	2.114
1.342	2.114
1.342	2.112
1.34	2.108
1.34	2.102
1.332	2.1
1.33	2.1
1.33	2.092
1.328	2.092
1.328	2.088
1.326	2.088
1.324	2.084
1.324	2.084
1.322	2.084
1.322	2.084
1.32	2.08
1.318	2.072
1.316	2.07
1.314	2.07
1.314	2.068
1.312	2.068
1.31	2.062
1.308	2.062
1.306	2.05
1.304	2.038
1.302	2.036
1.3	2.03
1.296	2.026
1.296	2.022
1.294	2.006
1.292	2.004
1.284	1.996
1.282	1.992
1.282	1.988
1.282	1.97
1.28	1.964
1.28	1.964
1.278	1.962
1.276	1.95
1.276	1.95
1.276	1.946
1.276	1.946
1.272	1.946
1.27	1.946
1.258	1.946
1.258	1.942
1.256	1.942
1.254	1.938
1.252	1.938
1.252	1.936
1.248	1.932
1.246	1.93
1.244	1.93
1.24	1.93
1.24	1.924
1.24	1.924
1.24	1.922
1.238	1.92
1.232	1.918
1.232	1.916
1.228	1.916
1.224	1.916
1.224	1.914
1.224	1.912
1.222	1.912
1.218	1.91
1.216	1.908
1.216	1.904
1.216	1.9
1.214	1.9
1.214	1.898
1.214	1.894
1.214	1.892
1.21	1.888
1.206	1.876
1.2	1.876
1.2	1.874
1.198	1.872
1.198	1.872
1.196	1.87
1.194	1.87
1.194	1.868
1.192	1.868
1.192	1.868
1.192	1.866
1.192	1.866
1.19	1.866
1.19	1.864
1.19	1.862
1.188	1.862
1.188	1.86
1.188	1.858
1.188	1.858
1.188	1.854
1.188	1.852
1.186	1.852
1.184	1.852
1.182	1.852
1.18	1.844
1.178	1.832
1.174	1.824
1.174	1.822
1.174	1.822
1.172	1.822
1.172	1.822
1.17	1.82
1.17	1.818
1.17	1.816
1.168	1.812
1.168	1.81
1.168	1.808
1.166	1.804
1.166	1.804
1.164	1.804
1.164	1.802
1.164	1.8
1.164	1.798
1.16	1.796
1.16	1.794
1.158	1.79
1.158	1.784
1.158	1.782
1.158	1.778
1.156	1.776
1.154	1.774
1.154	1.764
1.154	1.76
1.152	1.758
1.15	1.758
1.148	1.754
1.146	1.752
1.146	1.75
1.146	1.746
1.144	1.74
1.144	1.74
1.14	1.734
1.14	1.732
1.138	1.732
1.138	1.73
1.136	1.728
1.136	1.728
1.136	1.726
1.134	1.722
1.134	1.72
1.132	1.72
1.132	1.72
1.13	1.718
1.13	1.718
1.13	1.718
1.13	1.716
1.13	1.712
1.128	1.712
1.128	1.712
1.128	1.708
1.126	1.706
1.126	1.702
1.126	1.702
1.124	1.7
1.124	1.7
1.124	1.698
1.124	1.698
1.124	1.694
1.122	1.694
1.122	1.692
1.122	1.692
1.122	1.688
1.122	1.686
1.12	1.686
1.118	1.682
1.118	1.682
1.116	1.68
1.116	1.678
1.114	1.678
1.114	1.678
1.112	1.676
1.112	1.676
1.11	1.672
1.11	1.67
1.11	1.67
1.108	1.668
1.108	1.666
1.108	1.664
1.108	1.664
1.104	1.662
1.104	1.662
1.104	1.66
1.104	1.66
1.104	1.658
1.102	1.654
1.102	1.654
1.102	1.654
1.102	1.652
1.1	1.652
1.1	1.65
1.1	1.65
1.1	1.646
1.098	1.644
1.098	1.638
1.098	1.634
1.096	1.63
1.096	1.626
1.096	1.622
1.094	1.622
1.094	1.62
1.092	1.618
1.092	1.618
1.09	1.618
1.088	1.616
1.088	1.614
1.088	1.61
1.088	1.608
1.086	1.608
1.086	1.606
1.086	1.606
1.084	1.6
1.084	1.596
1.084	1.596
1.082	1.594
1.082	1.594
1.08	1.59
1.08	1.59
1.08	1.59
1.08	1.588
1.08	1.588
1.078	1.586
1.078	1.584
1.078	1.584
1.076	1.582
1.076	1.582
1.074	1.58
1.074	1.578
1.074	1.576
1.072	1.574
1.072	1.574
1.072	1.572
1.072	1.57
1.07	1.57
1.07	1.568
1.068	1.568
1.068	1.566
1.066	1.566
1.066	1.566
1.066	1.566
1.066	1.564
1.066	1.564
1.064	1.562
1.064	1.562
1.064	1.56
1.062	1.558
1.062	1.554
1.062	1.554
1.06	1.552
1.06	1.552
1.058	1.55
1.058	1.55
1.058	1.548
1.058	1.546
1.058	1.546
1.058	1.546
1.056	1.546
1.056	1.542
1.056	1.54
1.056	1.54
1.054	1.54
1.054	1.538
1.052	1.538
1.052	1.536
1.052	1.536
1.052	1.536
1.05	1.532
1.05	1.524
1.05	1.524
1.05	1.524
1.048	1.524
1.048	1.522
1.046	1.52
1.046	1.518
1.046	1.518
1.046	1.516
1.046	1.516
1.046	1.514
1.044	1.512
1.044	1.512
1.044	1.512
1.044	1.51
1.042	1.51
1.042	1.508
1.04	1.504
1.04	1.502
1.04	1.502
1.04	1.502
1.04	1.5
1.04	1.5
1.04	1.498
1.038	1.498
1.038	1.492
1.036	1.492
1.036	1.49
1.036	1.488
1.036	1.488
1.036	1.488
1.036	1.484
1.036	1.484
1.034	1.482
1.034	1.482
1.034	1.48
1.034	1.476
1.034	1.476
1.034	1.474
1.032	1.474
1.032	1.474
1.032	1.47
1.032	1.466
1.03	1.466
1.03	1.464
1.03	1.464
1.028	1.464
1.028	1.464
1.026	1.464
1.026	1.462
1.026	1.462
1.026	1.458
1.026	1.456
1.026	1.454
1.024	1.454
1.024	1.452
1.024	1.45
1.024	1.45
1.024	1.448
1.024	1.448
1.022	1.444
1.022	1.442
1.022	1.442
1.022	1.44
1.022	1.44
1.02	1.438
1.02	1.436
1.02	1.434
1.018	1.434
1.018	1.434
1.018	1.432
1.018	1.432
1.018	1.428
1.018	1.426
1.016	1.424
1.016	1.424
1.016	1.422
1.014	1.422
1.014	1.422
1.014	1.418
1.014	1.418
1.014	1.418
1.014	1.416
1.012	1.416
1.012	1.414
1.01	1.414
1.01	1.414
1.01	1.414
1.01	1.412
1.01	1.412
1.01	1.41
1.008	1.408
1.008	1.406
1.008	1.406
1.008	1.406
1.008	1.404
1.008	1.4
1.006	1.398
1.006	1.398
1.006	1.398
1.006	1.396
1.006	1.396
1.006	1.39
1.006	1.39
1.006	1.386
1.006	1.386
1.006	1.384
1.006	1.384
1.006	1.384
1.004	1.382
1.004	1.382
1.004	1.382
1.004	1.38
1.004	1.38
1.004	1.38
1.002	1.38
1.002	1.378
1.002	1.376
1.002	1.374
1.002	1.374
1.002	1.374
1	1.372
1	1.37
1	1.368
1	1.364
0.998	1.364
0.998	1.362
0.998	1.362
0.998	1.362
0.996	1.36
0.996	1.36
0.996	1.36
0.996	1.358
0.996	1.358
0.996	1.358
0.996	1.358
0.996	1.356
0.996	1.356
0.996	1.356
0.994	1.354
0.994	1.354
0.994	1.352
0.994	1.352
0.994	1.348
0.994	1.346
0.994	1.346
0.992	1.346
0.992	1.346
0.992	1.346
0.992	1.344
0.99	1.342
0.99	1.342
0.99	1.338
0.988	1.338
0.988	1.336
0.988	1.332
0.988	1.33
0.988	1.328
0.988	1.326
0.988	1.326
0.986	1.324
0.986	1.322
0.986	1.318
0.986	1.316
0.984	1.312
0.984	1.31
0.982	1.31
0.982	1.31
0.982	1.308
0.982	1.306
0.982	1.304
0.982	1.302
0.982	1.302
0.982	1.302
0.98	1.302
0.98	1.3
0.98	1.298
0.98	1.296
0.98	1.294
0.98	1.294
0.98	1.29
0.98	1.29
0.98	1.29
0.98	1.288
0.98	1.286
0.98	1.284
0.98	1.284
0.978	1.282
0.978	1.282
0.978	1.28
0.978	1.276
0.978	1.274
0.976	1.27
0.976	1.268
0.976	1.266
0.976	1.264
0.976	1.264
0.976	1.262
0.976	1.262
0.974	1.258
0.974	1.258
0.974	1.258
0.974	1.256
0.974	1.256
0.974	1.256
0.972	1.256
0.972	1.254
0.972	1.254
0.972	1.254
0.972	1.254
0.97	1.254
0.97	1.254
0.97	1.25
0.968	1.25
0.968	1.248
0.968	1.248
0.968	1.248
0.968	1.246
0.966	1.246
0.966	1.244
0.966	1.242
0.966	1.242
0.964	1.242
0.964	1.24
0.964	1.238
0.964	1.238
0.964	1.236
0.964	1.232
0.964	1.232
0.964	1.232
0.964	1.23
0.964	1.228
0.962	1.222
0.962	1.222
0.962	1.222
0.962	1.22
0.962	1.22
0.962	1.22
0.962	1.218
0.958	1.216
0.958	1.216
0.958	1.216
0.958	1.216
0.958	1.216
0.958	1.214
0.956	1.214
0.956	1.214
0.956	1.214
0.956	1.212
0.954	1.21
0.954	1.21
0.954	1.21
0.954	1.208
0.952	1.208
0.952	1.208
0.952	1.208
0.952	1.208
0.952	1.208
0.952	1.206
0.952	1.206
0.95	1.204
0.948	1.204
0.948	1.202
0.948	1.202
0.948	1.202
0.948	1.2
0.948	1.2
0.946	1.2
0.946	1.2
0.946	1.198
0.946	1.198
0.946	1.198
0.946	1.198
0.946	1.196
0.946	1.196
0.946	1.196
0.944	1.196
0.944	1.194
0.944	1.194
0.944	1.192
0.944	1.192
0.942	1.192
0.942	1.192
0.942	1.192
0.942	1.192
0.942	1.19
0.942	1.188
0.942	1.188
0.942	1.188
0.94	1.188
0.94	1.188
0.94	1.186
0.94	1.186
0.94	1.186
0.94	1.184
0.94	1.184
0.94	1.184
0.94	1.184
0.938	1.184
0.938	1.182
0.938	1.182
0.938	1.182
0.936	1.18
0.936	1.178
0.936	1.178
0.934	1.176
0.934	1.176
0.934	1.174
0.934	1.174
0.932	1.174
0.932	1.17
0.932	1.17
0.932	1.17
0.932	1.17
0.932	1.17
0.932	1.168
0.93	1.168
0.93	1.166
0.93	1.164
0.93	1.164
0.93	1.162
0.928	1.162
0.928	1.16
0.928	1.16
0.928	1.16
0.928	1.158
0.928	1.158
0.928	1.158
0.928	1.156
0.928	1.156
0.928	1.154
0.926	1.154
0.926	1.154
0.926	1.154
0.926	1.154
0.924	1.152
0.924	1.15
0.924	1.15
0.924	1.15
0.924	1.148
0.924	1.148
0.924	1.148
0.924	1.148
0.924	1.148
0.924	1.146
0.922	1.146
0.922	1.142
0.922	1.142
0.922	1.142
0.922	1.142
0.92	1.14
0.92	1.14
0.92	1.138
0.92	1.138
0.918	1.138
0.918	1.136
0.918	1.134
0.918	1.134
0.918	1.132
0.918	1.132
0.918	1.132
0.918	1.132
0.916	1.132
0.916	1.132
0.916	1.13
0.914	1.128
0.912	1.128
0.912	1.124
0.912	1.124
0.912	1.124
0.912	1.124
0.912	1.122
0.912	1.12
0.91	1.12
0.91	1.12
0.91	1.12
0.91	1.12
0.91	1.118
0.91	1.118
0.908	1.118
0.908	1.118
0.908	1.116
0.908	1.116
0.908	1.114
0.906	1.114
0.906	1.112
0.906	1.11
0.906	1.11
0.906	1.11
0.906	1.108
0.906	1.108
0.904	1.106
0.904	1.106
0.904	1.106
0.902	1.106
0.902	1.104
0.9	1.104
0.9	1.104
0.9	1.104
0.9	1.104
0.898	1.104
0.898	1.102
0.898	1.102
0.896	1.102
0.896	1.102
0.896	1.102
0.896	1.1
0.894	1.1
0.894	1.1
0.894	1.098
0.892	1.098
0.892	1.098
0.892	1.096
0.892	1.096
0.892	1.096
0.89	1.094
0.888	1.092
0.888	1.09
0.888	1.088
0.888	1.086
0.888	1.086
0.888	1.084
0.888	1.084
0.886	1.082
0.886	1.082
0.886	1.08
0.886	1.08
0.884	1.078
0.884	1.078
0.884	1.078
0.884	1.078
0.882	1.076
0.882	1.076
0.882	1.076
0.88	1.076
0.88	1.076
0.88	1.074
0.88	1.074
0.88	1.072
0.88	1.072
0.88	1.07
0.878	1.07
0.878	1.068
0.878	1.068
0.878	1.064
0.878	1.062
0.878	1.062
0.876	1.062
0.876	1.062
0.876	1.062
0.876	1.06
0.876	1.06
0.876	1.06
0.876	1.06
0.874	1.058
0.874	1.058
0.874	1.058
0.874	1.056
0.874	1.056
0.874	1.056
0.872	1.054
0.872	1.052
0.872	1.05
0.872	1.046
0.872	1.046
0.872	1.046
0.872	1.044
0.87	1.042
0.87	1.042
0.87	1.04
0.868	1.04
0.868	1.04
0.868	1.04
0.868	1.038
0.866	1.038
0.866	1.038
0.866	1.038
0.864	1.036
0.864	1.036
0.864	1.034
0.862	1.034
0.862	1.034
0.86	1.032
0.86	1.032
0.86	1.032
0.86	1.03
0.86	1.03
0.858	1.028
0.858	1.026
0.858	1.026
0.858	1.026
0.858	1.024
0.858	1.024
0.858	1.024
0.858	1.022
0.856	1.022
0.856	1.02
0.856	1.02
0.856	1.02
0.856	1.02
0.854	1.018
0.854	1.018
0.854	1.018
0.852	1.016
0.852	1.016
0.852	1.016
0.852	1.014
0.852	1.014
0.85	1.014
0.85	1.014
0.85	1.012
0.85	1.008
0.85	1.008
0.848	1.008
0.846	1.008
0.846	1.006
0.846	1.006
0.846	1.004
0.846	1.004
0.846	1.004
0.846	1.002
0.844	1.002
0.844	1.002
0.844	1
0.844	1
0.844	1
0.844	1
0.842	0.998
0.842	0.994
0.842	0.994
0.842	0.994
0.842	0.992
0.842	0.992
0.84	0.992
0.84	0.99
0.84	0.99
0.84	0.99
0.84	0.99
0.84	0.988
0.838	0.986
0.838	0.986
0.838	0.986
0.838	0.984
0.836	0.984
0.836	0.982
0.836	0.982
0.836	0.982
0.836	0.982
0.836	0.982
0.836	0.982
0.836	0.98
0.834	0.98
0.834	0.978
0.834	0.976
0.832	0.974
0.832	0.972
0.832	0.97
0.832	0.97
0.832	0.97
0.832	0.97
0.832	0.97
0.832	0.966
0.83	0.964
0.83	0.962
0.83	0.958
0.83	0.956
0.83	0.952
0.828	0.95
0.828	0.95
0.828	0.95
0.828	0.95
0.826	0.948
0.826	0.948
0.824	0.946
0.824	0.946
0.822	0.946
0.822	0.946
0.822	0.944
0.822	0.944
0.82	0.944
0.82	0.944
0.82	0.942
0.82	0.942
0.818	0.942
0.818	0.94
0.816	0.94
0.814	0.94
0.814	0.938
0.812	0.938
0.812	0.938
0.812	0.938
0.812	0.936
0.812	0.934
0.812	0.934
0.81	0.932
0.81	0.932
0.808	0.93
0.808	0.93
0.808	0.93
0.808	0.93
0.808	0.93
0.806	0.93
0.806	0.928
0.806	0.928
0.806	0.926
0.806	0.926
0.806	0.926
0.804	0.926
0.804	0.922
0.804	0.922
0.804	0.92
0.804	0.918
0.802	0.918
0.802	0.916
0.802	0.914
0.8	0.914
0.8	0.914
0.8	0.914
0.8	0.91
0.8	0.908
0.798	0.908
0.798	0.908
0.798	0.904
0.796	0.904
0.796	0.904
0.796	0.904
0.794	0.902
0.794	0.902
0.792	0.9
0.792	0.9
0.792	0.9
0.792	0.898
0.792	0.898
0.792	0.898
0.792	0.896
0.79	0.896
0.79	0.896
0.79	0.894
0.79	0.894
0.788	0.894
0.788	0.894
0.788	0.892
0.788	0.89
0.786	0.89
0.786	0.89
0.786	0.888
0.786	0.888
0.786	0.888
0.786	0.888
0.786	0.886
0.786	0.886
0.784	0.886
0.784	0.884
0.784	0.884
0.784	0.88
0.784	0.878
0.784	0.878
0.782	0.878
0.782	0.876
0.782	0.876
0.78	0.876
0.778	0.876
0.778	0.874
0.778	0.872
0.776	0.87
0.776	0.87
0.774	0.87
0.774	0.868
0.774	0.866
0.772	0.866
0.772	0.864
0.772	0.862
0.77	0.862
0.768	0.862
0.768	0.862
0.768	0.862
0.768	0.86
0.768	0.86
0.768	0.86
0.766	0.86
0.764	0.858
0.764	0.858
0.762	0.856
0.762	0.856
0.762	0.854
0.762	0.854
0.76	0.854
0.76	0.854
0.76	0.854
0.758	0.85
0.758	0.85
0.758	0.848
0.756	0.848
0.756	0.848
0.756	0.848
0.756	0.844
0.754	0.844
0.754	0.842
0.754	0.842
0.754	0.842
0.754	0.84
0.752	0.838
0.752	0.838
0.752	0.836
0.752	0.836
0.752	0.832
0.75	0.83
0.748	0.828
0.748	0.828
0.748	0.826
0.748	0.826
0.748	0.822
0.746	0.822
0.746	0.82
0.744	0.814
0.742	0.814
0.742	0.814
0.742	0.812
0.74	0.81
0.74	0.81
0.74	0.81
0.74	0.81
0.738	0.81
0.738	0.808
0.738	0.804
0.738	0.802
0.738	0.802
0.738	0.802
0.736	0.798
0.736	0.798
0.736	0.798
0.736	0.796
0.736	0.796
0.734	0.794
0.734	0.794
0.734	0.794
0.734	0.794
0.734	0.794
0.734	0.79
0.734	0.788
0.734	0.788
0.732	0.788
0.732	0.788
0.732	0.788
0.732	0.788
0.732	0.786
0.73	0.786
0.73	0.784
0.73	0.782
0.73	0.782
0.73	0.782
0.728	0.78
0.728	0.776
0.728	0.774
0.726	0.774
0.726	0.772
0.726	0.768
0.726	0.766
0.726	0.764
0.726	0.764
0.724	0.764
0.724	0.762
0.722	0.762
0.722	0.758
0.722	0.758
0.722	0.758
0.72	0.756
0.72	0.754
0.72	0.754
0.718	0.754
0.718	0.752
0.718	0.75
0.716	0.75
0.716	0.75
0.714	0.748
0.714	0.748
0.712	0.746
0.71	0.746
0.71	0.744
0.71	0.742
0.71	0.742
0.708	0.738
0.708	0.736
0.708	0.736
0.708	0.734
0.706	0.734
0.706	0.734
0.706	0.734
0.704	0.732
0.704	0.732
0.704	0.73
0.702	0.73
0.7	0.73
0.7	0.728
0.7	0.728
0.698	0.724
0.698	0.724
0.698	0.722
0.698	0.722
0.696	0.72
0.696	0.72
0.694	0.716
0.692	0.714
0.692	0.714
0.692	0.714
0.69	0.71
0.686	0.71
0.686	0.71
0.686	0.708
0.684	0.706
0.682	0.704
0.682	0.7
0.682	0.7
0.682	0.7
0.682	0.698
0.68	0.698
0.68	0.698
0.68	0.698
0.68	0.698
0.68	0.696
0.678	0.694
0.678	0.692
0.678	0.69
0.678	0.688
0.676	0.688
0.676	0.684
0.676	0.682
0.672	0.682
0.672	0.68
0.668	0.68
0.668	0.678
0.668	0.676
0.666	0.674
0.666	0.672
0.666	0.672
0.666	0.672
0.666	0.668
0.666	0.668
0.666	0.668
0.664	0.668
0.662	0.666
0.66	0.666
0.66	0.666
0.66	0.664
0.66	0.662
0.66	0.66
0.658	0.66
0.656	0.658
0.656	0.658
0.656	0.656
0.656	0.656
0.654	0.654
0.654	0.654
0.654	0.652
0.652	0.65
0.652	0.65
0.652	0.648
0.652	0.646
0.652	0.646
0.65	0.644
0.65	0.644
0.65	0.644
0.65	0.644
0.65	0.64
0.65	0.64
0.648	0.638
0.648	0.636
0.648	0.636
0.646	0.636
0.644	0.634
0.644	0.63
0.644	0.628
0.642	0.626
0.642	0.622
0.642	0.622
0.642	0.622
0.638	0.62
0.638	0.62
0.636	0.618
0.634	0.616
0.634	0.614
0.634	0.614
0.632	0.612
0.632	0.61
0.63	0.608
0.63	0.606
0.628	0.604
0.628	0.604
0.628	0.598
0.628	0.598
0.626	0.596
0.626	0.596
0.626	0.594
0.624	0.594
0.624	0.592
0.624	0.592
0.622	0.59
0.622	0.59
0.622	0.588
0.618	0.586
0.618	0.586
0.618	0.582
0.618	0.582
0.616	0.58
0.616	0.58
0.616	0.578
0.612	0.576
0.612	0.576
0.612	0.576
0.61	0.574
0.61	0.572
0.61	0.568
0.606	0.568
0.606	0.566
0.604	0.564
0.604	0.564
0.604	0.564
0.604	0.56
0.604	0.558
0.602	0.558
0.602	0.558
0.598	0.554
0.598	0.554
0.596	0.55
0.594	0.548
0.592	0.548
0.592	0.548
0.592	0.548
0.592	0.546
0.592	0.544
0.59	0.542
0.588	0.54
0.586	0.54
0.586	0.54
0.586	0.538
0.584	0.538
0.584	0.538
0.582	0.534
0.58	0.534
0.574	0.534
0.574	0.534
0.572	0.532
0.572	0.532
0.57	0.53
0.564	0.53
0.564	0.53
0.564	0.53
0.562	0.528
0.562	0.526
0.56	0.522
0.56	0.52
0.554	0.518
0.554	0.516
0.552	0.514
0.548	0.51
0.546	0.508
0.546	0.508
0.542	0.506
0.538	0.506
0.532	0.506
0.53	0.506
0.53	0.506
0.528	0.504
0.526	0.504
0.526	0.502
0.524	0.5
0.524	0.5
0.524	0.494
0.522	0.494
0.522	0.492
0.518	0.49
0.516	0.488
0.514	0.488
0.512	0.488
0.512	0.488
0.51	0.484
0.508	0.482
0.508	0.482
0.508	0.478
0.498	0.478
0.498	0.476
0.496	0.476
0.494	0.476
0.488	0.474
0.486	0.474
0.478	0.472
0.478	0.47
0.476	0.47
0.476	0.468
0.474	0.464
0.474	0.462
0.472	0.46
0.472	0.458
0.47	0.458
0.468	0.454
0.464	0.452
0.462	0.45
0.462	0.448
0.46	0.446
0.456	0.444
0.454	0.442
0.452	0.442
0.444	0.442
0.444	0.442
0.438	0.44
0.436	0.44
0.436	0.438
0.434	0.438
0.424	0.434
0.422	0.432
0.422	0.43
0.416	0.426
0.406	0.426
0.402	0.42
0.398	0.418
0.398	0.418
0.396	0.414
0.394	0.41
0.392	0.408
0.39	0.406
0.388	0.406
0.386	0.4
0.384	0.398
0.38	0.39
0.376	0.382
0.376	0.376
0.376	0.37
0.366	0.366
0.366	0.362
0.36	0.362
0.348	0.36
0.346	0.358
0.344	0.354
0.334	0.348
0.33	0.344
0.328	0.342
0.306	0.342
0.292	0.336
0.288	0.33
0.288	0.326
0.286	0.322
0.27	0.31
0.27	0.31
0.264	0.31
0.252	0.31
0.246	0.31
0.23	0.308
0.222	0.304
0.218	0.292
0.21	0.29
0.21	0.29
0.204	0.288
0.202	0.286
0.196	0.286
0.174	0.286
0.172	0.286
0.164	0.284
0.16	0.284
0.16	0.28
0.15	0.28
0.144	0.278
0.144	0.278
0.122	0.274
0.118	0.272
0.116	0.27
0.108	0.266
0.102	0.262
0.102	0.26
0.094	0.26
0.092	0.26
0.09	0.258
0.088	0.254
0.08	0.254
0.08	0.25
0.074	0.25
0.066	0.248
0.066	0.248
0.066	0.248
0.064	0.246
0.062	0.244
0.062	0.242
0.062	0.24
0.054	0.24
0.054	0.24
0.052	0.232
