# Supplementary material for: Elucidating the assembly of gas vesicles by systematic protein-protein interaction analysis
Source: EMBO J. 2024 Sep 3;43(19):4156–72. doi: 10.1038/s44318-024-00178-2 (PMC11445434; doi:10.1038/s44318-024-00178-2)
Supplement: Supplementary file 18 — EV and Appendix Figure Source Data Part 3 [file 44318_2024_178_MOESM18_ESM.zip › Appendix Figure S5/A/Readme.txt]

The excel sheet contains a list of all OD600 values measured for protein-protein interaction assays at timepoints t4 and t24, unsorted. 
This data underlies Appendix Figure 5A.
